# Supplementary material for: Efficacy and Cost-Effectiveness of Phenotyping for Rice Resistance and Tolerance to Planthoppers
Source: Insects. 2021 Sep 22;12(10):847. doi: 10.3390/insects12100847 (PMC8539731; doi:10.3390/insects12100847)
Supplement: Supplementary file 1 [file insects-12-00847-s001.zip]

Archive with 2 entries (2 files):
- Data File.xls
- Insects 1351897 Supp Info.pdf
