# Supplementary material for: Efficacy and Cost-Effectiveness of Phenotyping for Rice Resistance and Tolerance to Planthoppers
Source: Insects. 2021 Sep 22;12(10):847. doi: 10.3390/insects12100847 (PMC8539731; doi:10.3390/insects12100847)
Supplement: Supplementary file 1 [file insects-12-00847-s001.zip › Data File.xls]

## Sheet: Bulk tests
Test	Rep	Variety	Plant biomass, g		Infested		Control	Time weighing plant, min	Damage rate	DAI when rate taken	Time rating-harvesting, min
Test	Rep	Variety	Pltwt_Infested	Plantwt_Control	Liveplt_infested	Totalplt_infested	Totalplt_control	pltweighing_time	Dam_ rate	DAI_ratetaken	Ratingtime_harvest
SSST7.8n	1	ASD7	1.541	5.739	0	20	20	69	9	23	63
SSST7.8n	1	Asominori	0.5825	2.7664	0	20	20		9
SSST7.8n	1	IR22	0.7919	4.1595	0	20	20		9
SSST7.8n	1	IR40	0.6462	2.0681	10	20	19		7
SSST7.8n	1	IR46	0.9721	3.8577	8	20	20		7
SSST7.8n	1	IR62	3.5207	4.0474	20	20	20		3
SSST7.8n	1	IR65482-4-136-2-2	3.2088	4.21608	20	20	20		3
SSST7.8n	1	IR65482-7-216-1-2-B	0.387	3.3622	6	20	20		7
SSST7.8n	1	Mudgo	2.6803	7.633	17	20	20		3
SSST7.8n	1	PTB33	5.2425	5.4829	20	20	23		3
SSST7.8n	1	Rathu Heenati	6.5324	4.9057	17	20	22		3
SSST7.8n	1	Taichung 65	0.1518	2.1603	0	16	20		9
SSST7.8n	1	TKM6	0.8723	3.846	14	20	20		7
SSST7.8n	1	Triveni	0.9089	3.8202	6	20	20		5
SSST7.8n	1	Utri Rajapan	1.0746	4.5209	2	20	25		9
SSST7.8n	1	Taichung Native 1	0.6145	6.5616	0	20	20		9
SSST7.8n	2	ASD7	1.4342	7.8655	2	20	22	65	9	23	68
SSST7.8n	2	Asominori	0.2737	1.6221	2	17	20		9
SSST7.8n	2	IR22	0.3138	5.7338	1	20	20		9
SSST7.8n	2	IR40	0.3052	1.8601	6	13	20		7
SSST7.8n	2	IR46	0.7016	4.0645	16	20	20		3
SSST7.8n	2	IR62	3.0078	4.0069	20	20	20		3
SSST7.8n	2	IR65482-4-136-2-2	1.6509	4.4696	20	20	21		3
SSST7.8n	2	IR65482-7-216-1-2-B	0.7787	5.7621	15	20	20		5
SSST7.8n	2	Mudgo	1.2516	8.5991	11	20	20		7
SSST7.8n	2	PTB33	6.5687	8.7616	20	20	20		3
SSST7.8n	2	Rathu Heenati	2.8527	5.6551	18	20	20		3
SSST7.8n	2	Taichung 65	0.1901	2.272	0	16	20		9
SSST7.8n	2	TKM6	0.3836	5.4887	16	20	20		9
SSST7.8n	2	Triveni	0.3231	4.0825	6	16	20		5
SSST7.8n	2	Utri Rajapan	0.9815	4.3208	8	18	20		7
SSST7.8n	2	Taichung Native 1	0.4064	4.5698	0	19	20		9
SSST7.8n	3	ASD7	1.5399	6.5507	5	20	20	59	7	19	70
SSST7.8n	3	Asominori	0.3021	2.6711	1	20	19		9
SSST7.8n	3	IR22	0.3049	3.454	0	20	20		9
SSST7.8n	3	IR40	0.2597	2.6887	5	20	20		7
SSST7.8n	3	IR46	0.3893	3.5538	5	20	20		7
SSST7.8n	3	IR62	4.4953	3.1621	19	19	20		3
SSST7.8n	3	IR65482-4-136-2-2	1.9882	3.3242	19	19	20		5
SSST7.8n	3	IR65482-7-216-1-2-B	0.5525	2.8503	10	20	20		7
SSST7.8n	3	Mudgo	2.6136	8.9463	9	20	20		7
SSST7.8n	3	PTB33	4.972	4.5931	21	21	20		3
SSST7.8n	3	Rathu Heenati	3.1399	4.5194	16	20	20		3
SSST7.8n	3	Taichung 65	0.2344	1.771	0	20	22		9
SSST7.8n	3	TKM6	0.3995	2.3002	0	20	20		9
SSST7.8n	3	Triveni	1.7986	2.8779	18	20	20		5
SSST7.8n	3	Utri Rajapan	0.9699	3.8246	5	20	20		7
SSST7.8n	3	Taichung Native 1	0.4815	4.7262	0	20	20		9
SSST7.8n	4	ASD7	0.28	1.5832	0	19	18	71	9	15	68
SSST7.8n	4	Asominori	0.2136	0.7373	0	20	19		9
SSST7.8n	4	IR22	0.2368	0.8952	1	20	21		9
SSST7.8n	4	IR40	0.1786	0.6885	2	20	20		9
SSST7.8n	4	IR46	0.2863	0.8484	5	21	21		7
SSST7.8n	4	IR62	0.3472	1.2194	13	20	20		5
SSST7.8n	4	IR65482-4-136-2-2	0.3201	0.9936	5	20	20		7
SSST7.8n	4	IR65482-7-216-1-2-B	0.2604	1.0769	3	20	21		7
SSST7.8n	4	Mudgo	0.4707	2.2322	10	21	19		5
SSST7.8n	4	PTB33	0.5568	1.1411	15	20	20		3
SSST7.8n	4	Rathu Heenati	0.5525	1.2809	17	20	21		3
SSST7.8n	4	Taichung 65	0.209	0.747	0	20	20		9
SSST7.8n	4	TKM6	0.1617	0.4057	6	19	15		7
SSST7.8n	4	Triveni	0.2739	1.1441	2	20	20		7
SSST7.8n	4	Utri Rajapan	0.2698	1.3093	0	21	20		9
SSST7.8n	4	Taichung Native 1	0.1507	0.7573	0	19	20		9
SSST7.8n	5	ASD7	0.6249	5.3697	0	16	18	53	9	16	71
SSST7.8n	5	Asominori	0.2914	2.6225	0	19	24		9
SSST7.8n	5	IR22	0.4471	1.508	2	20	19		9
SSST7.8n	5	IR40	0.223	1.5248	0	19	17		9
SSST7.8n	5	IR46	0.2664	2.6343	2	16	20		7
SSST7.8n	5	IR62	0.8953	2.3185	9	19	21		5
SSST7.8n	5	IR65482-4-136-2-2	0.6685	3.9458	12	17	21		5
SSST7.8n	5	IR65482-7-216-1-2-B	0.3165	1.6314	0	17	21		9
SSST7.8n	5	Mudgo	0.5848	3.3868	0	19	19		9
SSST7.8n	5	PTB33	1.3293	2.6738	17	20	17		3
SSST7.8n	5	Rathu Heenati	0.551	1.5121	7	17	21		5
SSST7.8n	5	Taichung 65	0.224	3.0045	0	17	20		9
SSST7.8n	5	TKM6	0.2992	2.9313	0	21	19		9
SSST7.8n	5	Triveni	0.5282	3.4274	2	19	23		7
SSST7.8n	5	Utri Rajapan	0.4461	2.7502	6	16	19		7
SSST7.8n	5	Taichung Native 1	0.2095	1.4832	0	18	19		9
SSST7.8n	6	ASD7	0.4361	3.5908	0	18	20	61	9	10	65
SSST7.8n	6	Asominori	0.1568	1.9903	0	19	24		9
SSST7.8n	6	IR22	0.2277	2.4354	0	17	22		9
SSST7.8n	6	IR40	0.2571	1.273	5	18	26		9
SSST7.8n	6	IR46	0.2043	1.9041	0	16	21		9
SSST7.8n	6	IR62	0.5743	2.1769	6	21	21		5
SSST7.8n	6	IR65482-4-136-2-2	0.6739	2.531	14	21	24		5
SSST7.8n	6	IR65482-7-216-1-2-B	0.4787	2.2064	6	20	24		7
SSST7.8n	6	Mudgo	0.408	4.5592	0	20	22		9
SSST7.8n	6	PTB33	0.1591	3.3554	0	10	21		9
SSST7.8n	6	Rathu Heenati	1.2752	2.6112	19	19	21		3
SSST7.8n	6	Taichung 65	0.1462	1.6606	0	18	20		9
SSST7.8n	6	TKM6	0.2409	2.0077	0	18	24		9
SSST7.8n	6	Triveni	0.7075	2.1829	14	18	21		5
SSST7.8n	6	Utri Rajapan	0.2836	2.3376	0	17	20		9
SSST7.8n	6	Taichung Native 1	0.4411	1.8146	0	19	18		9
MSST7.2n	1	ASD7	3.1265	16.8836	0	20	20	54	9	30	63
MSST7.2n	1	Asominori	2.6371	3.0482	0	21	20		9
MSST7.2n	1	IR22	1.4675	4.8373	0	19	20		9
MSST7.2n	1	IR40	1.7426	4.9606	0	19	20		9
MSST7.2n	1	IR46	0.9902	4.4344	1	16	20		9
MSST7.2n	1	IR62	9.7608	4.3925	19	19	21		1
MSST7.2n	1	IR65482-4-136-2-2	3.8507	4.3756	11	20	20		7
MSST7.2n	1	IR65482-7-216-1-2-B	1.3901	4.6748	4	17	20		7
MSST7.2n	1	Mudgo	10.3965	19.2559	13	20	20		7
MSST7.2n	1	PTB33	9.1588	9.6488	20	20	19		3
MSST7.2n	1	Rathu Heenati	9.7015	5.6925	18	20	20		3
MSST7.2n	1	Taichung 65	1.088	3.5715	0	19	20		9
MSST7.2n	1	TKM6	1.8627	2.3788	3	20	20		9
MSST7.2n	1	Triveni	3.8239	3.8263	8	18	20		7
MSST7.2n	1	Utri Rajapan	2.7304	7.0411	3	18	20		7
MSST7.2n	1	Taichung Native 1	3.6637	16.7817	0	20	19		9
MSST7.2n	2	ASD7	11.6605	20.6626	0	20	19	65	9	34	68
MSST7.2n	2	Asominori	3.1074	5.3489	2	20	20		9
MSST7.2n	2	IR22	2.6461	4.4116	0	17	19		9
MSST7.2n	2	IR40	1.2399	2.1388	0	19	17		9
MSST7.2n	2	IR46	3.7888	5.7335	5	16	20		7
MSST7.2n	2	IR62	11.4982	5.898	20	20	19		3
MSST7.2n	2	IR65482-4-136-2-2	9.974	8.2096	21	21	20		5
MSST7.2n	2	IR65482-7-216-1-2-B	3.6802	4.7148	0	20	21		9
MSST7.2n	2	Mudgo	14.7512	19.4893	15	20	20		5
MSST7.2n	2	PTB33	15.7354	10.1588	20	20	22		3
MSST7.2n	2	Rathu Heenati	17.116	12.7356	22	22	20		3
MSST7.2n	2	Taichung 65	1.4645	2.7468	3	22	20		7
MSST7.2n	2	TKM6	4.9878	5.9036	1	19	20		9
MSST7.2n	2	Triveni	5.7058	8.9891	2	20	21		9
MSST7.2n	2	Utri Rajapan	7.7094	15.7091	12	20	22		7
MSST7.2n	2	Taichung Native 1	5.0643	10.9548	0	23	15		9
MSST7.2n	3	ASD7	5.5968	13.2588	1	20	20	58	9	33	70
MSST7.2n	3	Asominori	1.6401	4.8948	3	20	21		9
MSST7.2n	3	IR22	1.9981	11.3113	0	20	20		9
MSST7.2n	3	IR40	1.7979	3.0971	0	19	17		9
MSST7.2n	3	IR46	2.6162	7.6632	8	21	20		9
MSST7.2n	3	IR62	7.3558	7.7001	20	20	19		3
MSST7.2n	3	IR65482-4-136-2-2	9.1909	8.6233	20	20	20		3
MSST7.2n	3	IR65482-7-216-1-2-B	4.7111	6.1575	1	30	20		9
MSST7.2n	3	Mudgo	10.5265	17.3778	10	20	20		5
MSST7.2n	3	PTB33	9.2075	7.4313	22	22	20		3
MSST7.2n	3	Rathu Heenati	9.2395	4.8003	22	22	20		3
MSST7.2n	3	Taichung 65	0.9461	4.1224	0	18	20		9
MSST7.2n	3	TKM6	2.337	6.5475	0	24	20		9
MSST7.2n	3	Triveni	4.7124	6.1963	18	20	20		3
MSST7.2n	3	Utri Rajapan	4.0297	10.1565	0	23	20		9
MSST7.2n	3	Taichung Native 1	3.3967	11.3504	0	20	20		9
MSST7.2n	4	ASD7	4.5682	16.0065	0	15	18	65	9	35	68
MSST7.2n	4	Asominori	1.8304	6.6995	0	16	19		9
MSST7.2n	4	IR22	1.7965	6.0622	0	19	20		9
MSST7.2n	4	IR40	1.8326	5.7165	0	17	21		9
MSST7.2n	4	IR46	4.4631	10.3042	0	21	21		9
MSST7.2n	4	IR62	10.0063	6.2793	19	19	21		3
MSST7.2n	4	IR65482-4-136-2-2	8.0514	10.4713	22	22	21		3
MSST7.2n	4	IR65482-7-216-1-2-B	5.5686	8.4205	8	20	22		5
MSST7.2n	4	Mudgo	6.4193	19.0073	4	17	18		7
MSST7.2n	4	PTB33	14.8439	13.3037	19	19	21		3
MSST7.2n	4	Rathu Heenati	14.8722	11.8798	21	21	22		3
MSST7.2n	4	Taichung 65	2.0719	5.5818	0	18	20		9
MSST7.2n	4	TKM6	2.7131	10.2564	0	19	20		9
MSST7.2n	4	Triveni	4.6358	6.5525	0	17	18		9
MSST7.2n	4	Utri Rajapan	5.4274	8.1932	0	20	19		9
MSST7.2n	4	Taichung Native 1	3.532	7.6812	0	17	19		9
MSST7.2n	5	ASD7	11.8839	25.7719	8	18	18	63	7	59	71
MSST7.2n	5	Asominori	2.4147	13.6875	0	16	20		9
MSST7.2n	5	IR22	3.4459	14.7861	1	21	24		9
MSST7.2n	5	IR40	2.9138	14.4083	0	17	21		9
MSST7.2n	5	IR46	5.9302	13.6916	19	22	21		5
MSST7.2n	5	IR62	25.9397	13.4284	20	20	21		3
MSST7.2n	5	IR65482-4-136-2-2	14.6504	13.4921	20	20	19		3
MSST7.2n	5	IR65482-7-216-1-2-B	6.7238	17.4027	10	20	21		7
MSST7.2n	5	Mudgo	25.0913	30.8601	15	19	22		5
MSST7.2n	5	PTB33	24.7164	22.9044	21	21	21		3
MSST7.2n	5	Rathu Heenati	19.2846	19.8645	19	19	18		3
MSST7.2n	5	Taichung 65	10.3928	12.2138	14	18	22		5
MSST7.2n	5	TKM6	6.2054	17.7545	6	19	20		7
MSST7.2n	5	Triveni	20.176	16.8136	20	20	18		3
MSST7.2n	5	Utri Rajapan	11.6573	21.5049	3	19	22		9
MSST7.2n	5	Taichung Native 1	3.0131	17.4561	19	19	20		9
MSST7.2n	6	ASD7	6.6556	13.9693	0	19	20	60	7	35	65
MSST7.2n	6	Asominori	1.4204	6.2998	0	17	21		9
MSST7.2n	6	IR22	2.0336	8.5137	0	20	22		9
MSST7.2n	6	IR40	4.7138	5.7438	0	21	23		9
MSST7.2n	6	IR46	3.3944	7.7538	1	22	22		9
MSST7.2n	6	IR62	8.8904	7.0156	20	21	19		3
MSST7.2n	6	IR65482-4-136-2-2	5.2313	8.4702	12	18	19		5
MSST7.2n	6	IR65482-7-216-1-2-B	3.9214	8.5351	3	16	22		9
MSST7.2n	6	Mudgo	12.4442	15.9584	3	20	20		9
MSST7.2n	6	PTB33	22.3585	12.8652	21	21	19		3
MSST7.2n	6	Rathu Heenati	15.9934	9.5148	23	23	21		3
MSST7.2n	6	Taichung 65	1.0121	7.3359	0	9	22		9
MSST7.2n	6	TKM6	1.9178	9.8932	0	13	22		9
MSST7.2n	6	Triveni	3.7226	7.2955	14	19	19		5
MSST7.2n	6	Utri Rajapan	5.4549	10.3817	1	20	21		9
MSST7.2n	6	Taichung Native 1	2.0542	7.7419	0	19	18		9
MSST20.4n	1	ASD7	9.1307	26.2204	20	20	20	47	5	28	63
MSST20.4n	1	Asominori	4.9745	7.7619	3	20	20		7
MSST20.4n	1	IR22	4.7025	13.4383	5	20	20		7
MSST20.4n	1	IR40	5.7052	8.0357	1	20	20		7
MSST20.4n	1	IR46	12.2388	8.4659	20	20	20		5
MSST20.4n	1	IR62	13.9171	10.8835	20	20	20		3
MSST20.4n	1	IR65482-4-136-2-2	10.6911	12.9725	20	20	20		3
MSST20.4n	1	IR65482-7-216-1-2-B	10.9571	10.6329	13	20	20		5
MSST20.4n	1	Mudgo	18.9371	22.1161	18	20	20		5
MSST20.4n	1	PTB33	16.4792	12.5159	20	20	20		3
MSST20.4n	1	Rathu Heenati	6.7071	12.882	20	20	20		3
MSST20.4n	1	Taichung 65	1.7408	3.6179	0	20	20		9
MSST20.4n	1	TKM6	9.7164	10.3879	17	20	20		5
MSST20.4n	1	Triveni	7.6345	15.3329	20	20	20		5
MSST20.4n	1	Utri Rajapan	14.9131	10.4174	21	21	20		5
MSST20.4n	1	Taichung Native 1	2.8861	5.5307	0	20	20		9
MSST20.4n	2	ASD7	10.6828	20.252	19	20	20	40	9	30	68
MSST20.4n	2	Asominori	6.8905	5.984	10	20	19		5
MSST20.4n	2	IR22	5.1247	9.716	1	20	22		9
MSST20.4n	2	IR40	3.4649	6.8375	2	19	20		7
MSST20.4n	2	IR46	7.282	10.606	20	20	20		5
MSST20.4n	2	IR62	8.2921	12.5657	20	20	20		3
MSST20.4n	2	IR65482-4-136-2-2	9.5531	11.4521	20	20	20		3
MSST20.4n	2	IR65482-7-216-1-2-B	9.9728	8.2908	20	20	19		3
MSST20.4n	2	Mudgo	11.3686	26.0115	17	20	21		5
MSST20.4n	2	PTB33	11.6715	13.0763	20	20	20		3
MSST20.4n	2	Rathu Heenati	8.0479	11.2313	18	18	20		3
MSST20.4n	2	Taichung 65	0.9169	3.7805	15	15	18		9
MSST20.4n	2	TKM6	5.1887	8.7728	19	20	20		5
MSST20.4n	2	Triveni	12.9138	9.4575	20	20	20		5
MSST20.4n	2	Utri Rajapan	14.8718	10.549	20	20	20		5
MSST20.4n	2	Taichung Native 1	2.978	3.6718	0	20	20		9
MSST20.4n	3	ASD7	13.6226	19.9919	18	20	20	38	7	28	70
MSST20.4n	3	Asominori	3.6263	7.3923	4	20	19		7
MSST20.4n	3	IR22	4.284	11.062	0	20	20		9
MSST20.4n	3	IR40	4.3463	7.4979	8	20	20		7
MSST20.4n	3	IR46	9.3929	9.9601	20	20	20		5
MSST20.4n	3	IR62	12.7759	12.5357	20	20	20		3
MSST20.4n	3	IR65482-4-136-2-2	9.9053	13.01	17	20	20		5
MSST20.4n	3	IR65482-7-216-1-2-B	6.6593	9.4791	20	20	20		5
MSST20.4n	3	Mudgo	15.7141	17.1212	12	20	20		5
MSST20.4n	3	PTB33	19.0585	11.0164	20	20	20		3
MSST20.4n	3	Rathu Heenati	11.6392	10.1692	20	20	20		3
MSST20.4n	3	Taichung 65	3.2683	6.1986	0	20	20		9
MSST20.4n	3	TKM6	9.2675	9.5673	15	20	20		5
MSST20.4n	3	Triveni	7.925	12.6296	20	20	20		5
MSST20.4n	3	Utri Rajapan	12.7561	15.0553	20	20	20		5
MSST20.4n	3	Taichung Native 1	1.7797	2.5042	0	20	20		9
MSST20.4n	4	ASD7	9.4228	18.1247	13	21	22	41	5	34	68
MSST20.4n	4	Asominori	2.5669	7.2442	0	21	22		9
MSST20.4n	4	IR22	6.7303	11.4599	0	21	20		9
MSST20.4n	4	IR40	5.8186	6.7738	0	18	20		9
MSST20.4n	4	IR46	13.0093	15.5942	21	21	22		3
MSST20.4n	4	IR62	10.4476	10.7677	21	21	22		3
MSST20.4n	4	IR65482-4-136-2-2	11.1665	16.2497	21	21	22		3
MSST20.4n	4	IR65482-7-216-1-2-B	4.6952	12.1656	9	21	23		5
MSST20.4n	4	Mudgo	13.4061	31.9096	11	21	22		5
MSST20.4n	4	PTB33	27.5801	18.9256	21	21	23		3
MSST20.4n	4	Rathu Heenati	19.2079	12.5536	22	22	21		3
MSST20.4n	4	Taichung 65	2.1045	6.3881	1	18	21		9
MSST20.4n	4	TKM6	4.7981	12.8125	8	21	20		7
MSST20.4n	4	Triveni	8.8143	14.2625	20	20	20		3
MSST20.4n	4	Utri Rajapan	8.8309	19.494	16	16	21		3
MSST20.4n	4	Taichung Native 1	11.5369	18.2446	18	18	23		9
MSST20.4n	5	ASD7	11.164	20.9965	5	22	20	43	7	34	71
MSST20.4n	5	Asominori	2.4739	5.7265	0	22	20		9
MSST20.4n	5	IR22	6.9374	11.4438	0	22	20		9
MSST20.4n	5	IR40	3.1562	8.7398	0	22	21		9
MSST20.4n	5	IR46	7.8072	13.5893	17	20	22		5
MSST20.4n	5	IR62	11.2621	9.4628	22	22	20		3
MSST20.4n	5	IR65482-4-136-2-2	16.1771	14.6031	22	22	22		3
MSST20.4n	5	IR65482-7-216-1-2-B	11.2257	11.4671	17	22	21		5
MSST20.4n	5	Mudgo	15.2623	31.9427	13	23	22		5
MSST20.4n	5	PTB33	24.7696	29.0997	0	24	22		3
MSST20.4n	5	Rathu Heenati	21.7987	14.5923	22	22	22		3
MSST20.4n	5	Taichung 65	2.8814	8.6958	0	22	22		9
MSST20.4n	5	TKM6	5.2274	10.9814	4	22	22		7
MSST20.4n	5	Triveni	11.2095	15.4316	18	23	20		5
MSST20.4n	5	Utri Rajapan	9.1583	13.0019	17	21	19		5
MSST20.4n	5	Taichung Native 1	8.4418	12.5761	0	21	18		9
MSST20.4n	6	ASD7	19.6721	30.3346	13	22	20	41	5	34	65
MSST20.4n	6	Asominori	4.6764	6.9086	6	22	22		7
MSST20.4n	6	IR22	5.3269	10.8921	2	16	20		7
MSST20.4n	6	IR40	2.7893	6.7615	0	21	20		9
MSST20.4n	6	IR46	7.8377	15.5932	15	21	21		5
MSST20.4n	6	IR62	11.4332	13.9518	21	21	20		3
MSST20.4n	6	IR65482-4-136-2-2	10.9052	18.0142	20	21	20		3
MSST20.4n	6	IR65482-7-216-1-2-B	5.5881	16.4505	4	22	20		7
MSST20.4n	6	Mudgo	21.554	46.8674	15	21	20		5
MSST20.4n	6	PTB33	23.4207	26.5997	22	22	22		3
MSST20.4n	6	Rathu Heenati	18.8909	19.0908	21	21	22		3
MSST20.4n	6	Taichung 65	2.8628	6.0642	0	17	20		9
MSST20.4n	6	TKM6	6.8485	10.974	22	22	21		9
MSST20.4n	6	Triveni	8.3114	16.0123	11	17	19		5
MSST20.4n	6	Utri Rajapan	16.6436	19.2855	12	20	21		5
MSST20.4n	6	Taichung Native 1	10.9814	18.0424	0	22	20		9

## Sheet: Build-up tests
			Planthopper population after 15 days						Time (min) for BPH		Above ground plant biomass, g		Plant biomass weighing per rep , min
Test	Rep	Variety	Instar 1	Instar 2	Instar 3	Instar 4	Instar 5	Pooled wt, mg	BPHSorting_time	BPHWeighing_time	Pltwt_Infested	Pltwt_Control	Infested	Control
Build-up20.4n	1	ASD7	146	148	176	3	0	6.039	28	65	0.4291	0.7655	18	15
Build-up20.4n	1	Asominori	147	17	6	0	0	2.687	13		0.2673	0.5922
Build-up20.4n	1	IR22	223	208	190	51	3	32.598	38		0.3631	0.7873
Build-up20.4n	1	IR40	177	134	99	17	0	17.235	75		0.2175	0.6044
Build-up20.4n	1	IR46	53	71	64	34	0	13.132	19		0.6728	0.6118
Build-up20.4n	1	IR62	46	76	46	0	0	3.992	17		0.69	0.771
Build-up20.4n	1	IR65482-4-136-2-2	0	7	71	3	0	7.053	12		0.4489	0.7206
Build-up20.4n	1	IR65482-7-216-1-2-B	103	252	138	35	0	27.346	48		0.4805	0.5354
Build-up20.4n	1	Mudgo	31	122	62	4	0	10.355	15		0.4946	0.697
Build-up20.4n	1	PTB33	0	20	0	0	0	0.952	5		1.1428	0.7895
Build-up20.4n	1	Rathu Heenati	119	107	73	0	0	7.922	29		0.8655	0.6791
Build-up20.4n	1	Taichung 65	94	56	5	0	0	3.082	32		0.1899	0.541
Build-up20.4n	1	TKM6	163	224	40	0	0	12.847	46		0.4521	1.1258
Build-up20.4n	1	Triveni	77	91	70	15	0	10.203	28		0.1898	0.6985
Build-up20.4n	1	Utri Rajapan	121	104	40	0	0	7.692	21		0.7264	1.6939
Build-up20.4n	1	Taichung Native 1	174	122	28	0	0	15.443	24		0.4991	0.8128
Build-up20.4n	2	ASD7	238	153	58	1	0	18.744	34	80	0.5964	0.7866	18	17
Build-up20.4n	2	Asominori	42	11	2	0	0	1.012	8		0.5167	0.5671
Build-up20.4n	2	IR22	168	112	73	0	0	12.394	29		0.2274	0.628
Build-up20.4n	2	IR40	77	136	92	14	0	14.973	38		0.1918	0.4785
Build-up20.4n	2	IR46	142	162	83	3	0	9.619	27		0.1439	0.3317
Build-up20.4n	2	IR62	74	39	48	0	0	4.046	21		0.5978	0.6404
Build-up20.4n	2	IR65482-4-136-2-2	37	29	19	0	0	2.06	29		0.4711	1.2038
Build-up20.4n	2	IR65482-7-216-1-2-B	31	28	49	0	0	3.543	18		0.4828	0.6166
Build-up20.4n	2	Mudgo	74	165	35	0	0	14.267	45		0.8505	1.0179
Build-up20.4n	2	PTB33	83	38	7	0	0	4.143	26		0.5272	0.6767
Build-up20.4n	2	Rathu Heenati	8	17	54	0	0	3.746	19		0.5246	0.9508
Build-up20.4n	2	Taichung 65	135	49	18	0	0	3.995	24		0.5859	0.4547
Build-up20.4n	2	TKM6	130	110	81	5	0	12.618	32		0.3836	0.6557
Build-up20.4n	2	Triveni	135	123	48	0	0	5.706	35		0.2503	0.7416
Build-up20.4n	2	Utri Rajapan	295	179	66	0	0	11.153	42		0.5725	0.9214
Build-up20.4n	2	Taichung Native 1	142	93	87	6	0	13.673	29		0.3606	0.8499
Build-up20.4n	3	ASD7	213	185	135	4	0	16.209	29		0.4235	1.2083	13	15
Build-up20.4n	3	Asominori	81	65	10	1	0	4.279	25		0.1734	0.5112
Build-up20.4n	3	IR22	11	16	37	2	0	4.324	29		0.6085	0.9435
Build-up20.4n	3	IR40	199	75	67	0	0	4.073	33		0.1036	0.6833
Build-up20.4n	3	IR46	5	6	78	0	0	8.651	15		0.4183	0.8783
Build-up20.4n	3	IR62	92	79	16	0	0	3.446	22		0.3898	0.9701
Build-up20.4n	3	IR65482-4-136-2-2	139	127	48	8	0	6.087	25		0.8395	0.6961
Build-up20.4n	3	IR65482-7-216-1-2-B	104	142	40	3	0	11.802	28		0.4749	0.5832
Build-up20.4n	3	Mudgo	137	118	78	20	0	17.629	73		0.5588	0.8825
Build-up20.4n	3	PTB33	150	27	42	0	0	2.759	45		0.46	0.7512
Build-up20.4n	3	Rathu Heenati	50	14	0	0	0	1.329	13		0.4374	1.2298
Build-up20.4n	3	Taichung 65	13	5	0	0	0	0.441	12		0.1948	0.3785
Build-up20.4n	3	TKM6	456	83	15	0	0	16.725	35		0.3728	0.1904
Build-up20.4n	3	Triveni	177	100	29	0	0	6.179	42		0.3334	0.8676
Build-up20.4n	3	Utri Rajapan	123	82	6	0	0	4.939	36		0.6399	1.1338
Build-up20.4n	3	Taichung Native 1	11	41	8	7	3	2.958	29		0.4326	0.8632
Build-up20.4n	4	ASD7	379	37	0	0	0	5.953	55	26	0.3601	1.3872	9	13
Build-up20.4n	4	Asominori	77	2	0	0	0	0.877	21		0.1389	0.8639
Build-up20.4n	4	IR22	314	76	9	0	0	7.376	42		0.239	1.1623
Build-up20.4n	4	IR40	325	95	8	0	0	6.436	58		0.1241	0.5754
Build-up20.4n	4	IR46	199	172	14	0	0	6.788	49		0.4433	0.9184
Build-up20.4n	4	IR62	344	142	17	0	0	5.485	42		0.4553	0.9703
Build-up20.4n	4	IR65482-4-136-2-2	4	9	0	0	0	0.378	8		0.5659	0.734
Build-up20.4n	4	IR65482-7-216-1-2-B	196	73	3	0	0	4.49	59		0.2221	1.2129
Build-up20.4n	4	Mudgo	303	193	16	0	0	11.701	67		0.4778	0.9692
Build-up20.4n	4	PTB33	35	2	0	0	0	0.678	8		0.4922	0.726
Build-up20.4n	4	Rathu Heenati	54	0	0	0	0	0.565	20		0.3744	0.615
Build-up20.4n	4	Taichung 65	5	9	0	0	0	0.461	12		0.2584	0.7668
Build-up20.4n	4	TKM6	538	89	16	0	0	12.888	37		0.1487	0.4796
Build-up20.4n	4	Triveni	128	31	3	0	0	2.201	28		0.264	0.5619
Build-up20.4n	4	Utri Rajapan	175	26	0	0	0	4.031	48		0.3466	0.5572
Build-up20.4n	4	Taichung Native 1	261	191	79	11	0	11.417	49		0.3784	1.005
Build-up20.4n	5	ASD7	109	80	0	0	0	3.758	30	31	0.3936	1.1905	13	12
Build-up20.4n	5	Asominori	69	91	40	8	0	4.983	22		0.4225	0.9037
Build-up20.4n	5	IR22	266	200	21	2	0	8.725	45		0.2431	1.0937
Build-up20.4n	5	IR40	144	103	21	0	0	2.811	35		0.0901	0.9176
Build-up20.4n	5	IR46	168	53	97	5	0	4.05	44		0.3139	1.1186
Build-up20.4n	5	IR62	234	195	49	18	0	10.432	48		0.7621	0.9663
Build-up20.4n	5	IR65482-4-136-2-2	161	37	0	0	0	3.233	42		0.7187	1.1809
Build-up20.4n	5	IR65482-7-216-1-2-B	211	203	83	9	0	9.619	35		0.5103	1.2696
Build-up20.4n	5	Mudgo	143	119	43	14	0	6.503	40		0.8149	1.1748
Build-up20.4n	5	PTB33	170	64	2	0	0	2.974	36		0.9093	1.0834
Build-up20.4n	5	Rathu Heenati	38	9	0	0	0	0.586	8		0.9625	0.9238
Build-up20.4n	5	Taichung 65	29	2	0	0	0	0.316	10		0.4309	0.8329
Build-up20.4n	5	TKM6	158	123	26	5	0	5.224	34		0.2315	0.6802
Build-up20.4n	5	Triveni	325	211	63	17	0	12.263	58		0.4109	0.907
Build-up20.4n	5	Utri Rajapan	192	0	0	0	0	2.108	27		0.3872	1.202
Build-up20.4n	5	Taichung Native 1	198	57	59	10	0	11.728	37		0.3935	0.8315
Build-up20.4n	6	ASD7	35	137	100	12	0	9.883	32	36	0.3488	1.3135	13	14
Build-up20.4n	6	Asominori	134	14	0	0	0	2.174	21		0.7249	1.0589
Build-up20.4n	6	IR22	141	157	155	28	0	11.127	67		0.4259	1.3013
Build-up20.4n	6	IR40	137	199	275	62	0	16.283	58		0.3408	0.3176
Build-up20.4n	6	IR46	113	141	109	19	0	10.593	52		0.6705	1.2722
Build-up20.4n	6	IR62	116	56	0	0	0	3.459	25		0.9172	1.2829
Build-up20.4n	6	IR65482-4-136-2-2	44	28	5	0	0	1.984	30		1.0536	0.9183
Build-up20.4n	6	IR65482-7-216-1-2-B	189	260	37	0	0	12.565	40		0.256	1.3433
Build-up20.4n	6	Mudgo	116	77	101	15	0	8.939	38		0.6579	0.9556
Build-up20.4n	6	PTB33	167	65	0	0	0	2.893	33		0.6411	1.1893
Build-up20.4n	6	Rathu Heenati	12	0	0	0	0	0.116	6		0.4921	1.0954
Build-up20.4n	6	Taichung 65	16	29	0	0	0	1.546	12		0.4773	0.8145
Build-up20.4n	6	TKM6	30	88	11	0	0	3.61	24		0.3405	0.9695
Build-up20.4n	6	Triveni	122	55	45	33	0	6.487	26		0.3195	0.8715
Build-up20.4n	6	Utri Rajapan	258	124	61	17	0	8.449	56		0.1565	1.0287
Build-up20.4n	6	Taichung Native 1	274	103	37	22	0	8.644	54		0.6406	1.0338
Build-up7.2f	1	ASD7	72	73	68	1	0	6.698	51	58	0.1625	0.3035	20	16
Build-up7.2f	1	Asominori	3	25	27	0	0	3.402	18		0.1856	0.2853
Build-up7.2f	1	IR22	41	71	57	0	0	6.552	29		0.1949	0.3075
Build-up7.2f	1	IR40	2	19	21	1	0	2.559	10		0.1698	0.2118
Build-up7.2f	1	IR46	80	131	26	2	0	8.27	32		0.1324	2.201
Build-up7.2f	1	IR62	97	26	0	0	0	2.706	21		0.2168	0.2545
Build-up7.2f	1	IR65482-4-136-2-2	1	4	17	0	0	1.075	7		0.2844	0.2999
Build-up7.2f	1	IR65482-7-216-1-2-B	14	116	62	0	0	10.487	22		0.1206	0.1922
Build-up7.2f	1	Mudgo	97	54	13	0	0	6.042	20		0.3153	0.2918
Build-up7.2f	1	PTB33	36	62	0	0	0	3.969	18		0.2854	0.2443
Build-up7.2f	1	Rathu Heenati	221	67	7	0	0	5.876	32		0.1625	0.2886
Build-up7.2f	1	Taichung 65	85	28	15	0	0	3.426	28		0.0922	0.221
Build-up7.2f	1	TKM6	17	24	7	0	0	1.599	12		0.18	0.3296
Build-up7.2f	1	Triveni	197	90	2	0	0	5.925	33		0.1216	0.1627
Build-up7.2f	1	Utri Rajapan	2	20	2	0	0	1.71	6		0.2854	0.2755
Build-up7.2f	1	Taichung Native 1	237	155	16	0	0	6.962	33		0.1298	0.2292
Build-up7.2f	2	ASD7	57	71	112	12	0	10.168	31	48	0.1483	0.3094	20	19
Build-up7.2f	2	Asominori	27	21	15	0	0	1.317	29		0.1619	0.3504
Build-up7.2f	2	IR22	35	30	10	0	0	4.962	12		0.0768	0.2546
Build-up7.2f	2	IR40	156	170	116	12	0	10.16	42		0.1265	0.1973
Build-up7.2f	2	IR46	238	194	49	7	0	10.263	43		0.1284	0.1882
Build-up7.2f	2	IR62	186	167	34	0	0	6.093	38		0.2624	0.2436
Build-up7.2f	2	IR65482-4-136-2-2	78	79	3	0	0	5.111	33		0.1954	0.2417
Build-up7.2f	2	IR65482-7-216-1-2-B	87	34	30	4	0	7.132	28		0.2227	0.2215
Build-up7.2f	2	Mudgo	1	2	5	0	0	0.069	10		0.3928	0.3762
Build-up7.2f	2	PTB33	151	99	53	3	0	6.273	28		0.1963	0.2269
Build-up7.2f	2	Rathu Heenati	77	46	29	0	0	4.374	22		0.2513	0.3226
Build-up7.2f	2	Taichung 65	135	96	80	3	0	5.097	20		0.1373	0.2117
Build-up7.2f	2	TKM6	136	107	66	3	0	6.568	23		0.1738	0.3091
Build-up7.2f	2	Triveni	94	72	16	8	0	7.696	15		0.2428	0.1872
Build-up7.2f	2	Utri Rajapan	107.4	104.6	108.6	11.4	0	6.6758	no insect		0.20722	0.28656
Build-up7.2f	2	Taichung Native 1	70	54	25	0	0	4.229	19		0.3155	0.2941
Build-up7.2f	3	ASD7	85	102	91	2	0	0.212	45	63	0.217	0.3483	15	16
Build-up7.2f	3	Asominori	77	35	26	2	1	4.961	28		0.1525	0.1816
Build-up7.2f	3	IR22	56	40	47	0	0	2.781	30		0.0836	0.2196
Build-up7.2f	3	IR40	37	54	66	13	0	5.62	25		0.0759	0.1386
Build-up7.2f	3	IR46	88	56	50	7	3	4.243	31		0.0951	0.1846
Build-up7.2f	3	IR62	56	22	0	0	0	1.548	12		0.2034	0.2256
Build-up7.2f	3	IR65482-4-136-2-2	121	112	47	0	0	8.643	28		0.2693	0.247
Build-up7.2f	3	IR65482-7-216-1-2-B	189	85	69	5	1	5.181	32		0.0884	0.3438
Build-up7.2f	3	Mudgo	201	199	91	8	2	8.224	27		0.1032	0.2818
Build-up7.2f	3	PTB33	57	115	37	0	0	4.132	33		0.2087	0.2272
Build-up7.2f	3	Rathu Heenati	144	176	173	0	0	4.159	35		0.2462	0.119
Build-up7.2f	3	Taichung 65	87	51	33	7	0	3.193	27		0.0834	0.1525
Build-up7.2f	3	TKM6	17	93	45	10	0	4.36	19		0.0823	0.2679
Build-up7.2f	3	Triveni	95	88	63	3	0	7.191	19		0.0662	0.2976
Build-up7.2f	3	Utri Rajapan	112	94	106	3	0	6.567	22		0.0899	0.276
Build-up7.2f	3	Taichung Native 1	26	39	25	3	0	2.131	15		0.1012	0.3549
Build-up7.2f	4	ASD7	105	111	75	8	0	6.396	42	25	0.2312	0.395	13	12
Build-up7.2f	4	Asominori	56	53	12	1	0	1.86	29		0.1284	0.3138
Build-up7.2f	4	IR22	207	52	157	29	0	5.684	57		0.1492	0.3769
Build-up7.2f	4	IR40	56	65	47	10	0	4.013	32		0.1112	0.3598
Build-up7.2f	4	IR46	137	130	148	21	0	7.795	41		0.1592	0.2598
Build-up7.2f	4	IR62	63	76	144	15	0	6.018	28		0.247	0.4225
Build-up7.2f	4	IR65482-4-136-2-2	98	76	42	0	0	2.466	32		0.2432	0.4271
Build-up7.2f	4	IR65482-7-216-1-2-B	115	104	44	13	0	6.219	35		0.1403	0.2613
Build-up7.2f	4	Mudgo	20	44	18	2	0	1.626	15		0.3134	0.5445
Build-up7.2f	4	PTB33	142	118	99	24	0	6.453	36		0.3016	0.5567
Build-up7.2f	4	Rathu Heenati	0	0	0	0	0	0			0.2555	0.3857
Build-up7.2f	4	Taichung 65	63	81	50	6	0	3.333	28		0.091	0.3588
Build-up7.2f	4	TKM6	103	76	87	14	0	6.056	33		0.1849	0.4062
Build-up7.2f	4	Triveni	57	41	51	13	0	3.137	24		0.1795	0.3564
Build-up7.2f	4	Utri Rajapan	171	161	107	26	0	9.22	42		0.3077	0.4031
Build-up7.2f	4	Taichung Native 1	110	135	96	5	0	7.098	38		0.1339	0.1561
Build-up7.2f	5	ASD7	129	115	130	13	0	10.066	45	25	0.3945	0.486	14	13
Build-up7.2f	5	Asominori	18	6	9	2	0	3.036	15		0.2639	0.334
Build-up7.2f	5	IR22	119	78	149	50	5	7.127	39		0.2144	0.226
Build-up7.2f	5	IR40	65	34	37	0	0	2.655	28		0.1381	0.2737
Build-up7.2f	5	IR46	68	53	97	2	0	4.246	52		0.2615	0.3377
Build-up7.2f	5	IR62	166	102	99	6	0	7.236	63		0.1893	0.2295
Build-up7.2f	5	IR65482-4-136-2-2	148	55	21	11	0	3.397	55		0.2452	0.3269
Build-up7.2f	5	IR65482-7-216-1-2-B	174	133	178	23	0	7.054	63		0.2413	0.3214
Build-up7.2f	5	Mudgo	115	66	115	1	0	5.497	37		0.3516	0.4626
Build-up7.2f	5	PTB33	6	30	0	0	0	0.719	12		0.4162	0.316
Build-up7.2f	5	Rathu Heenati	108	1	0	0	0	0.712	21		0.3379	0.3578
Build-up7.2f	5	Taichung 65	129	81	63	17	0	3.583	52		0.0972	0.2967
Build-up7.2f	5	TKM6	63	23	39	14	0	2.416	46		0.1519	0.3597
Build-up7.2f	5	Triveni	38	69	113	12	0	3.653	48		0.3068	0.3884
Build-up7.2f	5	Utri Rajapan	111	112	183	10	0	7.521	41		0.2557	0.2404
Build-up7.2f	5	Taichung Native 1	175	156	84	1	0	8.535	32		0.089	0.2117
Build-up7.2f	6	ASD7	104	150	77	21	0	5.052	45	28	0.1742	0.3487	8	12
Build-up7.2f	6	Asominori	50	102	71	14	0	4.977	39		0.1585	0.2149
Build-up7.2f	6	IR22	118	98	110	15	0	4.527	49		0.1311	0.2227
Build-up7.2f	6	IR40	96	89	70	34	0	5.571	29		0.1519	0.3041
Build-up7.2f	6	IR46	76	77	92	43	0	6.178	26		0.1408	0.3011
Build-up7.2f	6	IR62	27	24	21	23	0	2.523	18		0.2296	0.3044
Build-up7.2f	6	IR65482-4-136-2-2	138	90	85	4	0	7.183	42		0.222	0.3659
Build-up7.2f	6	IR65482-7-216-1-2-B	144	124	78	22	0	5.349	37		0.1137	0.3259
Build-up7.2f	6	Mudgo	154	86	54	3	0	7.27	32		0.3439	0.4187
Build-up7.2f	6	PTB33	102	109	56	20	0	7.021	28		0.2819	0.3677
Build-up7.2f	6	Rathu Heenati	57	14	1	0	0	0.85	12		0.2493	0.2945
Build-up7.2f	6	Taichung 65	83	16	3	0	0	1.311	13		0.0932	0.3032
Build-up7.2f	6	TKM6	114	88	54	14	0	5.232	37		0.1842	0.3015
Build-up7.2f	6	Triveni	158	155	127	20	0	8.622	42		0.1491	0.3005
Build-up7.2f	6	Utri Rajapan	141	136	145	18	0	8.361	39		0.0974	0.2378
Build-up7.2f	6	Taichung Native 1	60	50	71	0	0	2.484	21		0.0657	0.1886

## Sheet: Survival tests
Test	Rep	Variety	Survival at following DAI								Plant Damage rate at following DAI								BPH stage					Male morph		Female morph		Pooled weight, mg	Time (min) for BPH		Monitoring time (min) per rep at DAI								Total time, min	Above ground plant biomass, g		Time weighing plant, min
Test	Rep	Variety	SurD1	SurD3	SurD5	SurD7	SurD9	SurD11	SurD13	Sur15	DamD1	DamD3	DamD5	DamD7	DamD9	DamD11	DamD13	DamD15	N3	N4	N5	Total_Male	Total_Female	Male brac	Malemac	Fem brac	Fem mac	Pooled weight, mg	BPHSorting_time	BPHWeighing_time	1	3	5	7	9	11	13	15	Total time, min	Pltwt_Infested	Plantwt_Control	pltweighing_time
Nymphal survival 7.8	1	ASD7	8	8	8	8	8	8	8						3	5	5	7				4	4	4		4		5.016	35		20	16	12	11	10	13	16	8	106	0.024	0.0635	46
Nymphal survival 7.8	1	Asominori	4	8	7	6	6	7	7						1	3	3	5				5	2	5		2		4.886												0.0128	0.0809
Nymphal survival 7.8	1	IR22	6	8	8	8	7	5	2					7	9	9	9	9						.																0.0052	0.0658
Nymphal survival 7.8	1	IR40	4	8	8	8	8	5	5						7	9	9	9						.																0.0076	0.0901
Nymphal survival 7.8	1	IR46	4	8	7	7	7	7	5						3	3	5	7				3	4	3		4		3.975												0.0129	0.0782
Nymphal survival 7.8	1	IR62	6	7	6	6	6	6	6						3	3	3	3				5		5				1.251												0.0429	0.0539
Nymphal survival 7.8	1	IR65482-4-136-2-2	7	8	8	8	8	7	8						1	1	1	3				3	4	3		4		3.26												0.0462	0.0873
Nymphal survival 7.8	1	IR65482-7-216-1-2-B	8	8	7	5	6	6	5						1	1	3	3				2	4	2		4		4.872												0.0222	0.0759
Nymphal survival 7.8	1	Mudgo	8	8	8	8	8	7	6					5	5	7	9	9				3	4	3		4		1.565												0.0095	0.0671
Nymphal survival 7.8	1	PTB33	8	8	8	8	6	8	8						1	1	3	3				5	2	5		2		2.641												0.0349	0.0815
Nymphal survival 7.8	1	Rathu Heenati	7	5	4	4	4	4	3						1	1	1	1				3		3				1.211												0.0463	0.0755
Nymphal survival 7.8	1	Taichung 65	7	8	8	6	5	2	0				5	9	9	9	9	9						.																0.0048	0.0595
Nymphal survival 7.8	1	TKM6	7	8	8	8	8	7	4						9	9	9	9						.																0.0069	0.0914
Nymphal survival 7.8	1	Triveni	6	6	6	6	7	6	6						1	1	3	3			1	4	1	4		1		2.669												0.0385	0.0448
Nymphal survival 7.8	1	Utri Rajapan	6	8	8	8	8	8	6						1	3	5	7				4	4	4		4		4.795												0.0141	0.0533
Nymphal survival 7.8	1	Taichung Native 1	7	8	8	8	8	6	4						9	9	9	9						.																0.0078	0.072
Nymphal survival 7.8	2	ASD7	8	8	7	8	7	7	6						5	7	7	9				2	2	2		2		1.226	46		10	17	13	11	11	13	12	12	99	0.0166	0.0916	50
Nymphal survival 7.8	2	Asominori	8	8	6	8	7	5	6					5	7	9	9	9				1	1	1		1		0.946												0.0081	0.0967
Nymphal survival 7.8	2	IR22	8	8	8	7	8	3	0					5	9	9	9	9						.		.														0.0063	0.0649
Nymphal survival 7.8	2	IR40	8	8	8	8	8	8	8						1	3	5	9				4	3	4		3		3.537												0.0164	0.1002
Nymphal survival 7.8	2	IR46	8	8	8	8	8	8	7						5	7	9	9				2	3	2		3		1.659												0.0084	0.0788
Nymphal survival 7.8	2	IR62	8	8	7	8	8	8	7						1	1	3	3				2	6	2		6		5.187												0.061	0.101
Nymphal survival 7.8	2	IR65482-4-136-2-2	8	7	7	7	7	7	7						1	1	3	3				3	4	3		4		3.253												0.0552	0.0118
Nymphal survival 7.8	2	IR65482-7-216-1-2-B	8	8	8	8	8	8	7						1	1	3	3				4	4	4		4		5.819												0.0263	0.1203
Nymphal survival 7.8	2	Mudgo	8	8	8	8	8	7	6						1	1	3	5				6	2	6		2		3.84												0.0418	0.0975
Nymphal survival 7.8	2	PTB33	8	8	8	8	8	7	8						1	1	3	3				5	3	5		3		4.066												0.0938	0.1313
Nymphal survival 7.8	2	Rathu Heenati	8	8	8	8	8	8	7						1	1	1	3				3	5	3		5		2.658												0.0525	0.0694
Nymphal survival 7.8	2	Taichung 65	8	8	8	8	6	2	0					7	9	9	9	9						.																0.0076	0.0578
Nymphal survival 7.8	2	TKM6	8	8	8	7	8	8	3					5	7	9	9	9						.																0.0101	0.1062
Nymphal survival 7.8	2	Triveni	8	8	8	8	8	8	6						1	1	3	5				5	3	5		3		3.873												0.0125	0.1209
Nymphal survival 7.8	2	Utri Rajapan	8	8	8	8	8	8	5						1	3	5	7				5	3	5		3		3.41												0.0134	0.0537
Nymphal survival 7.8	2	Taichung Native 1	8	7	7	7	7	7	7						3	3	5	5				2	4	2		4		3.683												0.0158	0.0488
Nymphal survival 7.8	3	ASD7	7	7	7	6	6	6	6						3	5	5	5				3	3	3		3		2.781	46	28	14	20	17	15	13	13	13	14	119	0.0141	0.0782	62
Nymphal survival 7.8	3	Asominori	8	6	6	7	7	5	5						5	7	9	9				1	2	1		2		0.614												0.0119	0.0621
Nymphal survival 7.8	3	IR22	8	7	8	7	7	5	3					5	9	9	9	9			1							0.209												0.0056	0.0509
Nymphal survival 7.8	3	IR40	7	6	7	6	6	5	4						1	1	1	3				3	2	3		2		3.765												0.0139	0.0605
Nymphal survival 7.8	3	IR46	8	6	6	5	5	5	4						5	5	5	5				4	1	4		1		2.066												0.0086	0.0906
Nymphal survival 7.8	3	IR62	8	7	6	7	6	7	6						1	1	3	3		1	5							1.624												0.0391	0.0742
Nymphal survival 7.8	3	IR65482-4-136-2-2	7	5	5	5	5	5	3						3	3	3	3				3	2	3		2		1.618												0.0462	0.0628
Nymphal survival 7.8	3	IR65482-7-216-1-2-B	8	5	7	6	6	5	6						1	1	3	3				2	4	2		4		5.305												0.0274	0.0861
Nymphal survival 7.8	3	Mudgo	8	8	8	8	8	8	8						1	5	9	9				3	3	3		3		1.762												0.0154	0.1061
Nymphal survival 7.8	3	PTB33	8	8	8	8	8	8	8						1	3	3	3				3	5	3		5		2.805												0.045	0.0628
Nymphal survival 7.8	3	Rathu Heenati	8	8	8	8	6	7	7						1	1	3	3		1	3	2	2	2		2		2.061												0.0865	0.0802
Nymphal survival 7.8	3	Taichung 65	8	8	8	7	6	3	0					7	9	9	9	9						.		.														0.0064	0.0459
Nymphal survival 7.8	3	TKM6	8	6	6	6	6	6	3						3	3	5	5				5	1	4	1	1		3.064												0.0178	0.0531
Nymphal survival 7.8	3	Triveni	8	8	8	8	8	8	7						1	3	3	5				4	3	4		3		3.332												0.0137	0.0627
Nymphal survival 7.8	3	Utri Rajapan	8	8	8	8	8	8	6						3	5	7	9				1	3	1		3		1.734												0.0129	0.0726
Nymphal survival 7.8	3	Taichung Native 1	8	8	8	7	6	7	7						5	5	7	7				3	4	3		4		2.838												0.0117	0.0938
Nymphal survival 7.8	4	ASD7	8	8	8	8	8	7	7						1	1	1	9				4	3	4		3		3.963	63	29	24	22	24	21	19	21	20	10	161	0.0593	0.1512	53
Nymphal survival 7.8	4	Asominori	8	8	8	8	8	5	1						7	9	9	9		1								0.143												0.0079	0.01402
Nymphal survival 7.8	4	IR22	6	5	5	5	5	5	5						3	3	7	9				1	2	1		2		1.837												0.0144	0.122
Nymphal survival 7.8	4	IR40	5	7	7	7	7	4	0						9	9	9	9				1	2	1		2		1.974												0.0071	0.1291
Nymphal survival 7.8	4	IR46	6	6	6	7	7	6	7						3	5	7	9			1	2	4	2		4		2.489												0.0078	0.1205
Nymphal survival 7.8	4	IR62																																						0.025	0.0773
Nymphal survival 7.8	4	IR65482-4-136-2-2	7	7	5	4	5	5	5						1	1	1	1					4			4		3.639												0.0888	0.1533
Nymphal survival 7.8	4	IR65482-7-216-1-2-B	7	8	8	8	8	3	0						9	9	9	9			1							0.099												0.0082	0.1416
Nymphal survival 7.8	4	Mudgo	7	8	8	7	8	7	5						3	5	5	5				6	2	5	1	2		3.83												0.0253	0.183
Nymphal survival 7.8	4	PTB33	7	7	7	7	7	6	7						3	3	3	3		1		2	2	1	1	2		2.084												0.0415	0.105
Nymphal survival 7.8	4	Rathu Heenati	6	7	5	5	7	3	2						5	7	9	9	3	1								0.274												0.025	0.1551
Nymphal survival 7.8	4	Taichung 65	6	7	7	7	7	1	0					9	9	9	9	9		4								0.19												0.0053	0.0758
Nymphal survival 7.8	4	TKM6	6	7	7	6	2	0	0						9	9	9	9				3	2	3		2		2.603												0.008	0.1057
Nymphal survival 7.8	4	Triveni	7	7	8	8	8	7	8						3	3	3	5				2	6	2		6		4.525												0.017	0.0957
Nymphal survival 7.8	4	Utri Rajapan	5	6	6	6	6	5	5						7	7	7	9				1	3	1		3		1.468												0.0084	0.1427
Nymphal survival 7.8	4	Taichung Native 1	8	6	7	6	7	4	0						9	9	9	9																						0.005	0.0907
Nymphal survival 7.8	5	ASD7	6	6	5	6	6	5	5						3	3	3	9				5	1	3	2	1		1.819	52	15	26	21	23	22	28	18	15	12	165	0.0262	0.1917	40
Nymphal survival 7.8	5	Asominori	4	4	4	4	4	4	4						7	7	9	9				1	3	1		3		1.514												0.0118	0.0468
Nymphal survival 7.8	5	IR22	6	6	6	6	6	1	0					7	9	9	9	9				1	1	1		1		0.204												0.0052	0.129
Nymphal survival 7.8	5	IR40	5	5	5	4	4	1	0					7	9	9	9	9				1		1				0.062												0.0066	0.0742
Nymphal survival 7.8	5	IR46	7	7	5	6	6	1	0					7	9	9	9	9																						0.0047	0.1471
Nymphal survival 7.8	5	IR62	6	9	7	8	8	6	6						3	3	3	3		1	1	2	3	2		3		3.039												0.146	0.1414
Nymphal survival 7.8	5	IR65482-4-136-2-2	1	2	2	2	2	2	2						1	1	1	1		1		1		1				0.581												0.0924	0.1289
Nymphal survival 7.8	5	IR65482-7-216-1-2-B	7	7	8	7	8	8	4						3	3	3	3				4	4	4		4		3.369												0.0125	0.1266
Nymphal survival 7.8	5	Mudgo	6	6	6	6	5	4	4						1	3	3	3				3	2	2	1	2		3.346												0.0265	0.2681
Nymphal survival 7.8	5	PTB33	4	5	7	7	7	7	6						1	1	1	3	1	1		3	1	3	1			2.422												0.0439	0.1703
Nymphal survival 7.8	5	Rathu Heenati	8	7	8	7	7	6	4						1	1	1	1	1		1	1	3	1		3		2.846												0.3	0.1548
Nymphal survival 7.8	5	Taichung 65	8	8	8	7	8	0	0					7	9	9	9	9	1									0.082												0.0073	0.064
Nymphal survival 7.8	5	TKM6	7	7	6	6	6	4	0						9	9	9	9		1								0.102												0.0056	0.1091
Nymphal survival 7.8	5	Triveni	7	7	7	8	7	5	6						1	1	1	3				2	3	2		3		2.541												0.058	0.145
Nymphal survival 7.8	5	Utri Rajapan	8	8	7	7	7	3	0						9	9	9	9	1				1			1		0.165												0.0081	0.1784
Nymphal survival 7.8	5	Taichung Native 1	8	8	8	8	8	1	0					9	9	9	9	9																						0.005	0.0925
Nymphal survival 7.8	6	ASD7	7	7	7	7	5	5	5						3	5	5	5				4	4	3	1	1		2.262	55	12	24	19	21	20	21	19	16	18	158	0.0363	0.2174	27
Nymphal survival 7.8	6	Asominori	8	6	7	7	7	3	3						3	3	3	3		1		1		1				1.089												0.0183	0.1178
Nymphal survival 7.8	6	IR22	5	8	7	6	6	1	1						5	5	5	7					1			1		0.685												0.0144	0.1024
Nymphal survival 7.8	6	IR40	8	6	7	7	7	6	1						7	9	9	9																						0.0092	0.0851
Nymphal survival 7.8	6	IR46	7	8	8	8	8	6	5						3	7	9	9	2			2	2	1	1	2		2.465												0.0124	0.198
Nymphal survival 7.8	6	IR62	6	7	7	6	7	0	0						5	7	7	7																						0.05	0.1197
Nymphal survival 7.8	6	IR65482-4-136-2-2	7	7	7	7	7	7	6						1	1	1	1	1			5	2	5		2		3.368												0.0946	0.1135
Nymphal survival 7.8	6	IR65482-7-216-1-2-B	6	8	8	8	8	7	0						3	5	5	5				2	1					0.562												0.0202	0.0934
Nymphal survival 7.8	6	Mudgo	5	7	7	7	7	7	6						3	3	5	5	2			1	2	1		2		3.311												0.0297	0.1461
Nymphal survival 7.8	6	PTB33	7	8	8	7	8	8	6						1	1	1	3	1			3	2	3		2		3.795												0.1005	0.245
Nymphal survival 7.8	6	Rathu Heenati	8	6	8	8	7	7	7						1	1	1	1		1		4	1					2.084												0.1008	0.107
Nymphal survival 7.8	6	Taichung 65	8	8	5	6	5	0	1						5	5	7	7																						0.0131	0.1253
Nymphal survival 7.8	6	TKM6	6	7	6	6	4	4	3						3	3	3	5				2	1					1.649												0.0181	0.1177
Nymphal survival 7.8	6	Triveni	7	8	8	8	8	8	8						3	3	3	5				3	4	3		4		2.921												0.0276	0.1237
Nymphal survival 7.8	6	Utri Rajapan	7	6	5	4	4	4	4						1	3	5	5					2					1.683												0.039	0.2358
Nymphal survival 7.8	6	Taichung Native 1	8	7	8	8	8	1	2						5	5	5	7			1		1			1		0.849												0.0102	0.1612
Nymphal survival 20.4	1	ASD7	7	5	5	5	6	6	6	7												5	2	3	2	3		5.346	52	21	31	28	20	16	20	26	26	16	183	1.1497	1.6304	33
Nymphal survival 20.4	1	Asominori	8	8	8	7	8	8	8	8												5	3	5		3		7.066												0.5755	1.0087
Nymphal survival 20.4	1	IR22	8	8	8	8	8	8	7	8												5	3	5		3		7.564												0.9966	1.1915
Nymphal survival 20.4	1	IR40	8	8	8	8	7	8	7	8												5	3	4	1	3		6.913												1.0351	1.2385
Nymphal survival 20.4	1	IR46	8	6	7	5	8	6	5	5												1	4		1	4		6.213												0.5581	0.7562
Nymphal survival 20.4	1	IR62	4	6	6	6	4	5	3	7												6	1	6		1		3.413												0.9213	1.0321
Nymphal survival 20.4	1	IR65482-4-136-2-2	8	7	7	5	6	8	6	8												6	2	6		2		2.391												0.7533	1.1309
Nymphal survival 20.4	1	IR65482-7-216-1-2-B	4	2	1	1	1	1	1	1													1			1		0.238												0.9477	0.8709
Nymphal survival 20.4	1	Mudgo	8	8	7	4	7	6	6	8												6	2	6		2		3.935												1.0691	1.1518
Nymphal survival 20.4	1	PTB33	8	7	6	7	7	7	6	6												2	4	2		4		3.512												0.9232	0.9155
Nymphal survival 20.4	1	Rathu Heenati	7	6	4	4	8	6	4	5										2	3							0.102												1.059	0.6348
Nymphal survival 20.4	1	Taichung 65	8	7	8	8	7	7	6	8												5	3	4	1	3		6.27												0.5205	0.8017
Nymphal survival 20.4	1	TKM6	8	8	7	7	8	8	8	8												5	3	4	1	3		6.479												0.733	1.2011
Nymphal survival 20.4	1	Triveni	8	8	6	7	7	8	7	7												2	5	2		5		4.518												0.7911	1.2264
Nymphal survival 20.4	1	Utri Rajapan	8	7	5	7	7	8	8	8												1	7	1		7		12.893												1.3203	1.3755
Nymphal survival 20.4	1	Taichung Native 1	8	8	7	8	8	7	7	7												4	3	4		3		6.719												0.8686	0.998
Nymphal survival 20.4	2	ASD7	7	7	6	5	6	6	5	6												6		6				1.73	48	18	29	32	20	21	23	26	26	20	197	1.3796	1.7378	31
Nymphal survival 20.4	2	Asominori	7	8	7	6	8	8	8	8												4	4	4		4		6.959												0.6564	0.834
Nymphal survival 20.4	2	IR22	8	8	8	7	8	8	8	8											1	3	4	3		4		7.015												0.7202	0.9531
Nymphal survival 20.4	2	IR40	8	8	8	7	7	7	5	6												2	4	2		4		5.354												0.6528	0.8669
Nymphal survival 20.4	2	IR46	7	6	6	6	7	7	7	7												2	5	2		5		7.733												0.8343	0.9649
Nymphal survival 20.4	2	IR62	8	8	8	5	6	8	8	8											6		2			2		3.251												1.0637	0.9778
Nymphal survival 20.4	2	IR65482-4-136-2-2	5	7	7	6	7	8	8	8											1	1	6	1		6		6.689												0.9802	0.9411
Nymphal survival 20.4	2	IR65482-7-216-1-2-B	8	7	7	6	8	8	8	8												4	4	4		4		7.658												0.7747	0.8442
Nymphal survival 20.4	2	Mudgo	6	8	7	7	7	8	6	7												2	5	2		5		2.648												1.0531	1.3123
Nymphal survival 20.4	2	PTB33	7	8	8	8	8	8	8	8										2	2	2	2	2		2		7.917												1.2153	1.1194
Nymphal survival 20.4	2	Rathu Heenati	8	8	8	8	7	8	7	7											1	5	1	4	1	1		6.211												1.1503	1.3912
Nymphal survival 20.4	2	Taichung 65	7	8	7	5	8	7	7	8												4	4	4		4		4.759												0.6404	0.717
Nymphal survival 20.4	2	TKM6	8	7	6	6	7	7	6	7												4	3	3	1	3		6.472												0.9626	0.9777
Nymphal survival 20.4	2	Triveni	8	6	8	7	8	7	8	6												2	4	2		4		4.732												0.8461	1.0496
Nymphal survival 20.4	2	Utri Rajapan	8	7	8	7	8	8	6	7												4	3	1	3	3		5.812												1.3405	1.3532
Nymphal survival 20.4	2	Taichung Native 1	7	8	8	7	8	8	7	8												3	5	3		5		9.133												0.4866	0.9234
Nymphal survival 20.4	3	ASD7	2	2	4	4	4	4	4	4												2	2	2		2		10.716	52	25	20	27	21	20	20	25	21	18	172	1.011	1.5128	37
Nymphal survival 20.4	3	Asominori	7	8	8	8	8	8	7	8												3	5	2	1	5		4.359												0.5168	1.0162
Nymphal survival 20.4	3	IR22	6	7	7	6	7	7	8	8												5	3	5		3		7.663												0.718	1.3071
Nymphal survival 20.4	3	IR40	6	6	6	7	4	6	7	7												3	4	3		4		8.558												0.3388	0.5252
Nymphal survival 20.4	3	IR46	8	8	7	8	8	7	7	7												3	4	3		4		8.353												0.8887	1.0598
Nymphal survival 20.4	3	IR62	4	6	5	5	6	6	6	6												3	3	3		3		4.039												0.9326	1.047
Nymphal survival 20.4	3	IR65482-4-136-2-2	6	8	7	8	8	7	7	6												4	2	4		2		2.243												0.8411	1.254
Nymphal survival 20.4	3	IR65482-7-216-1-2-B	5	7	8	7	8	8	7	8												3	5	2	1	5		9.597												0.9456	0.9513
Nymphal survival 20.4	3	Mudgo	7	7	5	6	6	7	6	6												2	4	2		4		6.478												1.1918	1.3216
Nymphal survival 20.4	3	PTB33	4	3	2	2	3	3	3	2												1	1	1		1		1.613												1.1136	1.1991
Nymphal survival 20.4	3	Rathu Heenati	4	5	5	4	5	5	5	5												2	3	1	1	3		3.355												1.0458	1.3143
Nymphal survival 20.4	3	Taichung 65	7	7	6	7	7	7	7	6												4	2	4		2		5.123												0.8709	0.8922
Nymphal survival 20.4	3	TKM6	3	4	5	4	5	5	5	5												1	4	1		4		8.5												1.0244	1.1424
Nymphal survival 20.4	3	Triveni	6	8	7	8	8	8	7	8												1	7	1		7		11.778												0.8289	1.1555
Nymphal survival 20.4	3	Utri Rajapan	8	8	8	8	8	8	7	8												3	5	3		5		9.703												0.7263	1.1293
Nymphal survival 20.4	3	Taichung Native 1	6	8	8	7	7	6	5	7												2	5	2		5		9.025												0.3087	1.2956
Nymphal survival 20.4	4	ASD7	7	8	8	8	8	7	7	7												2	5	2		5		5.71	39	28	25	20	22	22	20	35	40	22	206	0.6816	0.8542	31
Nymphal survival 20.4	4	Asominori	7	7	8	7	8	7	8	7												1	6	1		6		6.343												0.5359	0.7084
Nymphal survival 20.4	4	IR22	6	6	8	8	8	7	7	6												2	4	2		4		4.831												0.7305	0.737
Nymphal survival 20.4	4	IR40	6	7	8	8	7	7	8	6												1	5	1		5		5.242												0.5153	1.0238
Nymphal survival 20.4	4	IR46	8	8	8	7	8	7	5	7												2	5	1	1	5		6.372												0.6677	1.0337
Nymphal survival 20.4	4	IR62	8	8	8	8	8	8	7	8												6	2	6		2		3.242												0.5542	1.0806
Nymphal survival 20.4	4	IR65482-4-136-2-2	6	7	7	7	7	7	5	5												1	4	1		4		2.329												0.8387	0.9453
Nymphal survival 20.4	4	IR65482-7-216-1-2-B	8	7	7	8	8	8	8	8												5	3	3	2	3		2.253												0.7938	1.095
Nymphal survival 20.4	4	Mudgo	5	8	8	8	8	8	7	8												2	6	2		6		8.039												0.9654	1.4005
Nymphal survival 20.4	4	PTB33	5	7	7	7	8	7	7	5												1	4	1		4		2.122												1.1603	1.1385
Nymphal survival 20.4	4	Rathu Heenati	6	7	7	8	8	7	7	7										3	1	2	1	2		1		2.475												0.9338	1.0443
Nymphal survival 20.4	4	Taichung 65	7	7	8	8	8	8	8	8												3	5	2	1	5		6.766												0.3863	0.8468
Nymphal survival 20.4	4	TKM6	7	8	8	8	8	8	8	8												3	5	3		5		6.511												0.6301	1.1005
Nymphal survival 20.4	4	Triveni	5	8	8	8	8	8	8	8												4	4	4		4		7.522												0.663	0.7002
Nymphal survival 20.4	4	Utri Rajapan	5	6	8	8	8	8	8	8												6	2	4	2	2		3.621												1.2039	0.8984
Nymphal survival 20.4	4	Taichung Native 1	6	8	8	8	8	8	8	8												2	6	1	1	6		7.26												0.8302	1.2035
Nymphal survival 20.4	5	ASD7	7	8	8	8	8	8	7	7												2	5	2		5		6.854	38	21	24	21	21	22	24	32	39	18	201	0.3398	0.6493	25
Nymphal survival 20.4	5	Asominori	8	8	8	7	7	8	7	8												6	2	4	2	2		3.77												0.6646	0.8874
Nymphal survival 20.4	5	IR22	5	7	7	7	7	7	7	6												5	1	4	1	1		1.327												0.5825	0.6423
Nymphal survival 20.4	5	IR40	7	8	8	8	8	6	7	5												3	2	1	2	2		4.22												0.4599	0.6645
Nymphal survival 20.4	5	IR46	8	8	8	8	8	8	8	8												3	5	2	1	5		6.125												0.8358	1.0215
Nymphal survival 20.4	5	IR62	5	8	8	8	8	8	6	7												5	2	5		2		2.722												0.7775	0.8528
Nymphal survival 20.4	5	IR65482-4-136-2-2	6	7	7	7	7	7	7	7													7			7		5.911												0.5103	0.9692
Nymphal survival 20.4	5	IR65482-7-216-1-2-B	8	8	8	8	8	8	8	8												3	5	2	1	5		6.509												0.9736	1.0092
Nymphal survival 20.4	5	Mudgo	8	8	8	8	8	8	7	7												4	3	4		3		2.519												0.9588	1.0655
Nymphal survival 20.4	5	PTB33	8	8	8	8	8	7	8	8										1		5	2	5		2		3.684												1.1131	0.9584
Nymphal survival 20.4	5	Rathu Heenati	6	7	8	8	8	8	7	8									1	3	2	2		2				1.782												1.0296	1.1598
Nymphal survival 20.4	5	Taichung 65	5	8	8	8	8	8	6	8												3	5	3		5		6.745												0.6818	1.0258
Nymphal survival 20.4	5	TKM6	8	7	7	7	7	6	7	6												3	3	2	1	3		4.134												0.8222	1.114
Nymphal survival 20.4	5	Triveni	5	8	7	7	8	8	7	7										1		3	3	3		3		4.318												0.6757	0.9303
Nymphal survival 20.4	5	Utri Rajapan	7	7	7	7	7	7	7	5													5			5		5.725												0.8087	0.9863
Nymphal survival 20.4	5	Taichung Native 1	7	8	8	7	7	5	7	7												3	4	2	1	4		5.737												0.8275	1.0587
Nymphal survival 20.4	6	ASD7	7	7	8	7	7	7	7	7												1	6	1		6		6.673	45	26	20	21	22	23	22	31	31	25	195	0.6014	0.7588	23
Nymphal survival 20.4	6	Asominori	8	7	7	7	7	7	7	8												3	5	3		5		2.265												0.5215	0.6621
Nymphal survival 20.4	6	IR22	8	7	7	8	7	7	7	5												3	2	3		2		4.468												0.518	0.6245
Nymphal survival 20.4	6	IR40	3	3	3	3	3	3	3	2												2		1	1			0.542												0.5275	0.6107
Nymphal survival 20.4	6	IR46	6	6	7	7	6	7	7	5												3	4	3		2		3.433												0.6678	0.7258
Nymphal survival 20.4	6	IR62	6	8	8	8	8	8	8	8												5	3	5		3		3.146												0.6226	0.9593
Nymphal survival 20.4	6	IR65482-4-136-2-2	5	7	8	7	8	8	8	8												5	3	5		3		3.236												0.7517	0.7898
Nymphal survival 20.4	6	IR65482-7-216-1-2-B	5	5	7	7	7	6	7	6												1	5	1		5		5.78												0.7763	0.7813
Nymphal survival 20.4	6	Mudgo	8	8	8	8	8	8	8	8												3	5	3		5		5.359												0.9258	1.4046
Nymphal survival 20.4	6	PTB33	6	8	7	8	8	8	8	6												1	5	1		5		3.087												0.7387	0.9843
Nymphal survival 20.4	6	Rathu Heenati	6	7	6	6	6	6	7	4											1	3		3				0.774												0.7663	0.6831
Nymphal survival 20.4	6	Taichung 65	8	8	6	5	6	6	6	6												4	2	3	1	2		3.275												0.5536	0.6074
Nymphal survival 20.4	6	TKM6	7	8	8	8	8	7	7	8												3	5	3		5		7.282												0.6273	0.9527
Nymphal survival 20.4	6	Triveni	8	5	5	5	5	4	3	2													2			2		2.013												0.7664	0.8457
Nymphal survival 20.4	6	Utri Rajapan	8	6	8	8	8	8	7	6												1	5	1		5		5.413												0.6026	0.852
Nymphal survival 20.4	6	Taichung Native 1	8	6	7	7	7	7	7	6												3	3	3		3		4.648												0.7724	1.0726

## Sheet: Survival20.5f
Test	Rep	Code	Variety	Survival at following DAI																																Total monitoring time, min	Plant biomass, g		Time weighing plant, min
				ASd1	ASd2	ASd3	ASd4	ASd5	ASd6	ASd7	ASd8	ASd9	ASd10	ASd11	ASd12	ASd13	ASd14	ASd15	ASd16	ASd17	ASd18	ASd19	ASd20	ASd21	ASd22	ASd23	ASd24	ASd25	ASd26	ASd27	ASd28	ASd29	ASd30	3 dead	5 dead	Total monitoring time, min	Pltwt_Infested	Plantwt_Control	pltweighing_time
Adult survival 20.5F	1	1	ASD7	5	5	5	5	5	5	5	5	5	4	4	4	4	4	4	3	3	3	3	3	3	3	2	1	1	1	1	1	0	0	23	29	106	1.7645	2.2945	45
Adult survival 20.5F	1	2	Asominori	5	5	5	5	5	5	5	5	5	5	5	5	5	4	4	4	4	4	4	4	3	3	1	0	0	0	0	0	0	0	23	24		0.8007	2.1336
Adult survival 20.5F	1	3	IR22	5	5	5	5	5	5	5	4	4	4	4	4	3	3	3	3	3	3	3	3	3	2	1	1	1	1	1	0	0	0	22	28		1.1892	1.9812
Adult survival 20.5F	1	4	IR40	5	5	5	5	5	5	5	4	4	3	3	3	3	3	3	3	3	3	2	2	2	2	1	0	0	0	0	0	0	0	19	24		1.1181	2.0192
Adult survival 20.5F	1	5	IR46	5	4	4	4	4	4	4	4	4	4	4	4	4	4	4	4	4	4	4	4	3	2	1	1	0	0	0	0	0	0	22	25		0.9836	2.2145
Adult survival 20.5F	1	6	IR62	4	4	4	4	4	4	4	4	4	4	4	4	4	3	3	3	3	3	2	2	2	1	0	0	0	0	0	0	0	0	19	23		1.9104	1.8049
Adult survival 20.5F	1	7	IR65482-4-136-2-2	5	5	5	5	5	5	5	5	5	5	5	5	4	4	4	4	4	3	4	4	4	3	2	2	1	0	0	0	0	0	23	26		1.4904	2.1006
Adult survival 20.5F	1	8	IR65482-7-216-1-2-B	5	5	5	5	5	5	5	5	5	4	4	4	3	3	3	3	3	3	3	3	3	1	0	0	0	0	0	0	0	0	22	23		1.5161	2.0036
Adult survival 20.5F	1	9	Mudgo	5	5	5	5	5	5	5	5	5	5	5	5	5	4	3	2	1	1	1	1	1	1	1	1	1	1	1	1	0	0	16	29		1.9111	2.1566
Adult survival 20.5F	1	10	PTB33	5	5	5	5	5	5	5	5	5	4	4	4	4	3	3	3	3	3	3	2	1	1	1	0	0	0	0	0	0	0	20	24		1.4196	1.8502
Adult survival 20.5F	1	11	Rathu Heenati	4	2	1	1	1	0	0	0	0	0	0	0	0	0	0	0	0	0	0	0	0	0	0	0	0	0	0	0	0	0	3	6		1.4356	1.5786
Adult survival 20.5F	1	12	Taichung 65	5	5	5	5	5	5	4	4	3	3	3	3	3	3	3	2	2	2	1	1	1	1	1	1	1	0	0	0	0	0	16	26		0.7215	1.7535
Adult survival 20.5F	1	13	TKM6	5	5	5	5	5	5	5	5	4	4	4	4	4	4	3	3	3	2	2	2	2	0	0	0	0	0	0	0	0	0	18	22		1.7738	0.882
Adult survival 20.5F	1	14	Triveni	5	5	5	5	4	4	3	3	3	3	3	3	3	3	3	3	3	2	2	0	0	0	0	0	0	0	0	0	0	0	18	20		1.1738	0.8543
Adult survival 20.5F	1	15	Utri Rajapan	5	5	5	5	5	5	5	5	5	5	5	5	5	4	4	1	1	1	0	0	0	0	0	0	0	0	0	0	0	0	16	19		1.6851	1.0044
Adult survival 20.5F	1	16	Taichung Native 1	5	5	5	5	5	4	4	4	4	4	4	4	4	3	3	2	2	1	1	1	1	1	1	1	1	1	0	0	0	0	16	27		2.0293	1.3475
Adult survival 20.5F	2	1	ASD7	5	5	5	5	5	5	5	5	5	4	4	4	4	2	2	2	2	0	0	0	0	0	0	0	0	0	0	0	0	0	14	18	99	2.0961	1.724	30
Adult survival 20.5F	2	2	Asominori	5	5	5	5	5	5	5	5	4	4	4	4	4	4	4	4	4	4	3	3	3	2	2	2	2	1	0	0	0	0	22	27		1.3663	1.6377
Adult survival 20.5F	2	3	IR22	5	3	3	3	3	3	3	3	3	3	3	2	2	2	2	2	2	2	2	2	2	1	1	1	1	1	1	1	0	0	12	29		2.0337	2.434
Adult survival 20.5F	2	4	IR40	5	5	5	5	4	4	4	4	4	4	4	4	4	4	4	4	4	4	4	4	3	2	2	2	1	0	0	0	0	0	22	26		1.5232	1.7286
Adult survival 20.5F	2	5	IR46	5	5	5	5	5	5	5	5	5	5	5	5	5	5	5	5	4	4	4	4	2	2	2	1	1	1	1	1	0	0	21	29		1.6828	1.9725
Adult survival 20.5F	2	6	IR62	5	5	5	5	5	5	5	5	5	5	5	5	5	5	5	4	4	4	4	4	4	4	2	0	0	0	0	0	0	0	23	24		2.209	2.3471
Adult survival 20.5F	2	7	IR65482-4-136-2-2	5	5	5	5	5	5	5	5	5	5	5	5	5	5	5	5	5	4	5	5	4	3	3	1	1	1	0	0	0	0	24	27		2.1902	2.3636
Adult survival 20.5F	2	8	IR65482-7-216-1-2-B	5	5	5	5	5	5	5	5	5	5	5	5	5	5	4	4	3	3	2	2	2	2	1	1	0	0	0	0	0	0	19	25		1.2113	1.2933
Adult survival 20.5F	2	9	Mudgo	5	4	4	4	4	4	4	4	4	4	4	4	4	4	4	4	3	3	2	2	2	2	2	2	1	1	1	1	0	0	19	29		1.3423	1.8883
Adult survival 20.5F	2	10	PTB33	5	5	5	5	5	4	4	4	4	4	4	4	4	4	3	2	1	0	0	0	0	0	0	0	0	0	0	0	0	0	16	18		2.0042	1.8889
Adult survival 20.5F	2	11	Rathu Heenati	5	5	5	2	2	2	2	2	1	1	0	0	0	0	0	0	0	0	0	0	0	0	0	0	0	0	0	0	0	0	4	11		1.6533	1.8315
Adult survival 20.5F	2	12	Taichung 65	5	5	5	5	5	5	5	5	5	5	5	5	5	4	4	4	3	3	3	3	3	3	2	2	2	2	2	1	0	0	23	29		1.0752	1.6201
Adult survival 20.5F	2	13	TKM6	5	5	5	5	5	5	5	5	5	5	5	4	4	4	4	3	3	2	2	2	2	2	1	1	1	1	1	1	0	0	18	29		1.6944	2.2106
Adult survival 20.5F	2	14	Triveni	5	5	5	5	5	5	5	5	5	5	5	5	4	4	4	3	3	3	3	1	0	0	0	0	0	0	0	0	0	0	20	21		1.8842	1.3953
Adult survival 20.5F	2	15	Utri Rajapan	5	4	4	4	4	4	4	4	4	4	4	4	4	4	4	4	4	4	4	4	4	3	1	1	0	0	0	0	0	0	23	25		1.9073	1.9941
Adult survival 20.5F	2	16	Taichung Native 1	5	5	5	5	5	5	5	5	5	5	5	5	5	4	4	4	4	4	3	3	3	2	2	2	2	2	1	1	0	0	22	29		0.6709	2.3543
Adult survival 20.5F	3	1	ASD7	5	5	5	5	5	5	5	5	5	5	5	5	4	4	4	4	3	4	4	4	1	1	1	1	1	1	0	0	0	0	21	27	110	2.0697	1.6142	22
Adult survival 20.5F	3	2	Asominori	4	3	3	3	3	3	3	3	3	3	3	3	3	3	3	3	3	3	1	1	0	0	0	0	0	0	0	0	0	0	19	21		2.1603	2.2162
Adult survival 20.5F	3	3	IR22	5	5	5	5	5	4	4	4	4	4	4	3	3	3	3	3	3	2	2	2	1	1	1	1	1	1	1	1	0	0	18	29		1.9008	1.7974
Adult survival 20.5F	3	4	IR40	5	5	5	5	5	5	5	5	5	5	5	5	5	5	4	4	4	1	1	1	1	1	1	0	0	0	0	0	0	0	18	24		0.9315	1.6393
Adult survival 20.5F	3	5	IR46	5	5	5	5	5	5	5	5	5	5	5	5	5	5	5	5	4	4	4	4	4	3	3	2	2	1	1	1	0	0	24	29		1.8776	2.0172
Adult survival 20.5F	3	6	IR62	5	5	4	4	4	3	3	3	3	2	2	2	2	1	0	0	0	0	0	0	0	0	0	0	0	0	0	0	0	0	10	15		2.6514	2.6584
Adult survival 20.5F	3	7	IR65482-4-136-2-2	5	5	5	5	5	5	5	5	5	5	5	5	5	5	5	5	5	3	3	3	3	3	2	1	1	0	0	0	0	0	23	26		2.1301	2.2385
Adult survival 20.5F	3	8	IR65482-7-216-1-2-B	4	4	4	4	4	4	4	4	4	4	4	4	4	4	4	4	4	4	4	4	4	3	3	1	1	1	0	0	0	0	24	27		2.1648	1.7336
Adult survival 20.5F	3	9	Mudgo	5	4	4	4	4	3	3	3	3	3	3	3	3	3	3	3	2	2	2	1	1	1	1	1	1	1	0	0	0	0	17	27		1.7382	1.9506
Adult survival 20.5F	3	10	PTB33	5	5	5	5	5	5	5	5	5	4	4	4	4	4	3	3	3	3	3	3	3	2	0	0	0	0	0	0	0	0	22	23		2.1021	1.7191
Adult survival 20.5F	3	11	Rathu Heenati	4	4	2	2	1	0	0	0	0	0	0	0	0	0	0	0	0	0	0	0	0	0	0	0	0	0	0	0	0	0	3	6		1.1089	1.7214
Adult survival 20.5F	3	12	Taichung 65	5	5	5	5	5	4	4	4	4	4	4	4	4	4	4	4	3	3	2	1	1	1	1	1	1	1	1	1	0	0	19	29		0.2366	1.8329
Adult survival 20.5F	3	13	TKM6	5	5	5	5	5	5	5	5	5	5	4	4	4	4	4	4	4	3	2	2	1	1	1	0	0	0	0	0	0	0	19	24		1.3781	1.1728
Adult survival 20.5F	3	14	Triveni	5	5	5	5	5	5	5	5	5	5	5	4	4	3	3	2	1	1	1	0	0	0	0	0	0	0	0	0	0	0	16	20		1.6442	2.4002
Adult survival 20.5F	3	15	Utri Rajapan	5	5	5	5	5	5	5	5	5	5	5	5	5	5	4	4	3	3	3	1	1	1	1	0	0	0	0	0	0	0	20	24		1.5291	2.3097
Adult survival 20.5F	3	16	Taichung Native 1	5	5	4	3	3	3	3	3	2	1	1	1	1	1	0	0	0	0	0	0	0	0	0	0	0	0	0	0	0	0	9	15		1.7831	2.6075
Adult survival 20.5F	4	1	ASD7	5	5	5	5	5	5	5	5	5	5	5	5	5	5	5	5	4	4	5	5	4	4	2	2	2	1	1	1	0	0	23	29	98	1.9875	1.9226	26
Adult survival 20.5F	4	2	Asominori	5	4	4	4	4	4	4	4	4	4	3	3	3	3	3	3	3	3	3	3	3	3	0	0	0	0	0	0	0	0	23	23		1.5556	1.9951
Adult survival 20.5F	4	3	IR22	5	5	5	5	5	5	5	5	5	5	5	5	5	5	5	5	4	4	4	4	4	3	2	2	2	0	0	0	0	0	23	26		2.1152	2.1375
Adult survival 20.5F	4	4	IR40	5	5	5	5	5	5	5	5	5	5	5	5	5	5	5	5	5	5	4	3	3	2	0	0	0	0	0	0	0	0	22	23		0.4209	1.6803
Adult survival 20.5F	4	5	IR46	5	5	5	5	5	5	5	5	5	5	5	5	5	5	5	4	3	2	2	2	0	0	0	0	0	0	0	0	0	0	18	21		1.5419	2.3049
Adult survival 20.5F	4	6	IR62	5	5	5	5	5	5	5	5	5	5	5	5	5	5	5	5	4	3	3	2	2	1	1	1	0	0	0	0	0	0	20	25		2.3215	2.3407
Adult survival 20.5F	4	7	IR65482-4-136-2-2	5	5	5	5	5	5	5	5	5	5	5	5	5	5	5	5	4	4	4	4	3	3	2	2	2	1	1	1	0	0	23	29		2.1119	2.5501
Adult survival 20.5F	4	8	IR65482-7-216-1-2-B	5	5	5	5	5	5	5	5	5	5	5	5	5	5	5	5	5	5	4	4	3	2	2	1	1	2	2	1	0	0	22	29		1.4348	2.0832
Adult survival 20.5F	4	9	Mudgo	5	5	5	5	5	5	5	5	5	5	5	5	5	4	3	3	3	3	3	3	3	3	3	2	1	1	1	1	0	0	24	29		1.7839	1.926
Adult survival 20.5F	4	10	PTB33	5	5	5	5	5	5	5	5	4	4	4	4	4	4	4	4	3	2	2	1	1	1	1	1	1	0	0	0	0	0	18	26		2.028	1.8234
Adult survival 20.5F	4	11	Rathu Heenati	5	5	5	5	5	5	5	5	5	4	3	2	2	2	1	1	1	1	1	0	0	0	0	0	0	0	0	0	0	0	12	20		1.4309	1.7235
Adult survival 20.5F	4	12	Taichung 65	5	5	5	5	5	5	5	5	5	5	5	5	5	5	5	5	4	4	3	3	1	1	1	1	1	1	1	1	0	0	21	29		0.3086	1.5863
Adult survival 20.5F	4	13	TKM6	5	5	5	5	5	4	4	4	3	3	3	2	2	2	2	2	2	2	2	2	2	2	2	0	0	0	0	0	0	0	12	24		1.3315	1.5931
Adult survival 20.5F	4	14	Triveni	5	5	5	5	5	5	5	5	5	5	5	5	5	5	5	5	4	4	4	4	3	3	2	1	1	1	1	1	0	0	23	29		1.3147	1.4328
Adult survival 20.5F	4	15	Utri Rajapan	5	5	5	5	5	5	5	5	5	5	5	5	5	5	5	5	5	4	4	3	2	0	0	0	0	0	0	0	0	0	21	22		2.219	1.7745
Adult survival 20.5F	4	16	Taichung Native 1	5	5	5	4	4	4	4	4	4	4	4	4	4	4	3	3	1	1	0	0	0	0	0	0	0	0	0	0	0	0	17	19		1.448	1.5097
Adult survival 20.5F	5	1	ASD7	5	5	5	5	5	5	5	5	5	5	5	5	5	5	5	5	5	4	4	3	3	2	1	0	0	0	0	0	0	0	22	24	101	1.7099	1.8514	36
Adult survival 20.5F	5	2	Asominori	4	4	4	4	4	4	4	4	4	4	3	2	2	2	2	2	2	2	0	0	0	0	0	0	0	0	0	0	0	0	12	19		1.2992	2.1551
Adult survival 20.5F	5	3	IR22	5	5	5	5	5	5	5	5	5	5	5	5	5	5	5	5	5	5	5	5	5	5	5	5	5	3	2	2	1	0	27	30		2.3553	2.662
Adult survival 20.5F	5	4	IR40	5	5	5	5	5	5	5	5	5	5	5	5	5	5	5	5	5	2	2	2	2	1	0	0	0	0	0	0	0	0	18	23		1.6808	1.9308
Adult survival 20.5F	5	5	IR46	5	5	5	5	5	5	5	5	5	5	5	5	5	5	5	5	5	5	4	3	2	1	0	0	0	0	0	0	0	0	21	23		1.7648	2.2382
Adult survival 20.5F	5	6	IR62	5	5	3	2	2	2	2	1	1	1	1	1	1	1	1	1	1	1	1	1	0	0	0	0	0	0	0	0	0	0	4	21		1.8068	2.2934
Adult survival 20.5F	5	7	IR65482-4-136-2-2	5	5	5	5	5	5	5	5	5	5	5	5	5	5	5	5	5	5	5	4	4	3	1	1	1	0	0	0	0	0	23	26		2.1303	1.9784
Adult survival 20.5F	5	8	IR65482-7-216-1-2-B	4	4	4	4	4	4	3	3	3	3	3	2	2	2	2	2	2	2	2	2	2	2	2	1	0	0	0	0	0	0	12	24		1.9743	2.159
Adult survival 20.5F	5	9	Mudgo	5	5	5	5	5	5	5	5	5	5	5	5	5	5	4	4	2	2	2	2	2	2	0	0	0	0	0	0	0	0	17	23		1.9259	1.8706
Adult survival 20.5F	5	10	PTB33	5	5	5	5	5	5	5	5	5	5	5	5	5	5	4	4	4	4	2	2	0	0	0	0	0	0	0	0	0	0	19	21		2.0819	2.4151
Adult survival 20.5F	5	11	Rathu Heenati	5	5	5	5	5	5	5	5	5	5	5	5	5	5	5	5	5	5	4	3	0	0	0	0	0	0	0	0	0	0	21	21		1.8929	2.3021
Adult survival 20.5F	5	12	Taichung 65	5	3	3	3	3	3	3	3	3	3	3	3	3	3	3	3	3	2	3	3	3	2	1	1	1	0	0	0	0	0	22	26		0.539	1.8927
Adult survival 20.5F	5	13	TKM6	5	4	4	4	4	4	4	4	4	4	4	4	3	3	3	3	3	3	3	3	2	2	1	0	0	0	0	0	0	0	21	24		1.3955	1.8428
Adult survival 20.5F	5	14	Triveni	5	5	5	5	5	5	5	5	5	5	5	4	4	4	3	3	2	2	2	2	2	1	1	1	1	1	0	0	0	0	17	27		1.2167	2.1575
Adult survival 20.5F	5	15	Utri Rajapan	5	4	4	4	4	4	4	4	4	4	4	4	4	4	4	4	4	4	4	4	4	2	1	0	0	0	0	0	0	0	22	24		1.1689	2.2297
Adult survival 20.5F	5	16	Taichung Native 1	5	5	5	5	5	5	5	5	5	4	4	4	4	3	1	1	1	1	1	1	1	1	1	0	0	0	0	0	0	0	15	24		1.1454	1.666
Adult survival 20.5F	6	1	ASD7	5	5	5	5	5	5	5	5	5	4	4	4	4	4	4	4	2	2	2	2	2	2	1	1	1	1	1	0	0	0	17	28	102	2.1447	1.9902	29
Adult survival 20.5F	6	2	Asominori	5	5	5	5	5	5	5	5	5	5	5	5	5	5	5	5	4	3	3	3	3	3	1	0	0	0	0	0	0	0	23	24		2.1402	2.7322
Adult survival 20.5F	6	3	IR22	5	5	5	5	5	5	5	5	5	4	4	4	3	3	3	3	3	3	3	3	3	3	3	2	1	1	0	0	0	0	24	27		1.5805	2.1257
Adult survival 20.5F	6	4	IR40	5	5	5	5	5	5	5	5	5	5	5	5	5	5	5	4	4	4	4	3	3	3	2	1	0	0	0	0	0	0	23	25		1.614	2.1293
Adult survival 20.5F	6	5	IR46	5	5	5	5	5	5	5	5	5	5	5	5	5	5	5	5	4	4	3	3	2	2	0	0	0	0	0	0	0	0	21	23		2.2207	2.2324
Adult survival 20.5F	6	6	IR62	5	5	5	5	5	5	5	5	5	5	4	4	4	4	4	4	4	4	3	2	0	0	0	0	0	0	0	0	0	0	20	21		1.3376	2.0183
Adult survival 20.5F	6	7	IR65482-4-136-2-2	5	5	5	5	5	5	5	5	5	5	5	5	5	5	5	5	5	5	5	3	3	3	2	1	0	0	0	0	0	0	23	25		1.9751	1.6407
Adult survival 20.5F	6	8	IR65482-7-216-1-2-B	4	4	4	4	4	4	4	4	4	4	4	4	4	4	4	4	3	3	4	2	2	1	1	1	1	1	1	1	0	0	20	29		1.7536	2.2735
Adult survival 20.5F	6	9	Mudgo	5	5	5	5	5	5	5	5	5	5	5	5	5	5	4	4	4	4	3	3	1	1	1	0	0	0	0	0	0	0	21	24		1.4264	2.1681
Adult survival 20.5F	6	10	PTB33	5	5	5	5	5	5	5	5	5	5	5	4	3	3	3	3	3	2	2	2	2	2	2	1	1	1	0	0	0	0	18	26		1.7609	1.5398
Adult survival 20.5F	6	11	Rathu Heenati	5	5	5	5	4	2	2	2	2	2	1	1	1	1	1	1	1	1	1	1	0	0	0	0	0	0	0	0	0	0	6	21		2.1716	1.7372
Adult survival 20.5F	6	12	Taichung 65	4	4	4	4	4	4	4	4	4	3	3	3	3	3	3	3	3	3	2	2	1	1	1	1	1	1	0	0	0	0	19	27		1.2216	1.2544
Adult survival 20.5F	6	13	TKM6	5	5	5	4	4	4	4	4	4	4	4	4	4	4	4	4	4	4	4	4	2	2	2	2	2	2	2	1	0	0	21	29		0.2715	1.5369
Adult survival 20.5F	6	14	Triveni	5	5	5	5	5	4	4	4	3	3	3	3	3	3	2	2	2	2	2	2	1	1	1	1	0	0	0	0	0	0	15	25		1.6382	1.6424
Adult survival 20.5F	6	15	Utri Rajapan	5	5	5	5	5	5	5	5	5	5	5	5	5	5	5	5	5	5	5	4	3	3	2	2	2	2	1	1	0	0	23	29		1.2423	1.7298
Adult survival 20.5F	6	16	Taichung Native 1	5	5	3	3	3	3	3	3	3	2	2	2	2	2	2	1	1	1	1	1	1	1	1	0	0	0	0	0	0	0	10	24		1.4269	1.9044

## Sheet: Honeydew20.2f
Rep	VARIETY	Area phloem	Total phloem spots	Area xylem	Total xylem spots	total spots
1	ASD7	0.815	4	0.241	11	15			Time input in each activity under each phenotyping tests
1	Asominori	0.893	9	0.177	7	16			Tests	Activity	Involved	man-min	man-hr
1	IR65482-4-136-2-2	0.267	7	0	0	7			Honeydew	plant preparation for testing	48 pcs (3 reps)	30	0.5
1	IR65482-7-216-1-2-B	1.466	3	0.045	3	6				label preparation	48 pcs (3 reps)	10	0.166667
1	IR22	1.629	3	0.119	7	10				filter paper dipping in bromocresol green solution including drying	100 pcs	480	8
1	IR40	0.903	3	0.187	7	10
1	IR46	0.919	3	0.231	6	9
1	IR62	0.453	9	0.102	4	13
1	Mudgo	0.962	13	0.087	6	19
1	Ptb33	0	0	0.648	17	17
1	Rathu Heenati	0.546	5	0.24	10	15
1	T65	1.353	8	0.265	14	22
1	TKM6	1.173	4	0.047	3	7
1	TN1	2.735	3	0.072	2	5
1	Triveni	1.661	3	0.148	8	11
1	Utri Rajapan	0.365	5	0.096	6	11
2	ASD7	1.448	8	0.175	8	16
2	Asominori	0.798	3	0.081	6	9
2	IR65482-4-136-2-2	0.137	6	0.094	3	9
2	IR65482-7-216-1-2-B	0.169	5	0	0	5
2	IR22	0.455	6	0.062	3	9
2	IR40	0.793	7	0.237	10	17
2	IR46	0.941	2	0.219	8	10
2	IR62	0.266	3	0.07	3	6
2	Mudgo	1.011	5	0.128	6	11
2	Ptb33	0.245	1	0.441	13	14
2	Rathu Heenati	0.297	9	0.005	1	10
2	T65	0.659	6	0.163	8	14
2	TKM6	0.523	4	0.223	7	11
2	TN1	1.572	3	0.207	5	8
2	Triveni	0.643	7	0.208	9	16
2	Utri Rajapan	0.688	4	0.157	6	10
3	ASD7	2.783	10	0.042	3	13
3	Asominori	0.838	11	0.124	9	20
3	IR65482-4-136-2-2	0.079	3	0.03	2	5
3	IR65482-7-216-1-2-B	0.63	6	0.022	1	7
3	IR22	0.603	2	0.08	3	5
3	IR40	0.935	4	0.074	3	7
3	IR46	0.957	14	0.143	4	18
3	IR62	0.296	9	0.317	13	22
3	Mudgo	1.185	3	0	0	3
3	Ptb33	0.384	3	0.224	8	11
3	Rathu Heenati	0.252	5	0.024	1	6
3	T65	1.413	3	0.065	3	6
3	TKM6	0.574	10	0.2	8	18
3	TN1	2.197	4	0.055	3	7
3	Triveni	0.478	9	0.342	13	22
3	Utri Rajapan	0.931	7	0.186	7	14
4	ASD7	0.992	5	0.249	23	28
4	Asominori	1.38	1	0.245	30	31
4	IR65482-4-136-2-2	0	0	0.421	14	14
4	IR65482-7-216-1-2-B	0.802	2	0.128	5	7
4	IR22	2.031	1	0.251	32	33
4	IR40	2.082	4	0.36	25	29
4	IR46	0.919	2	0.124	9	11
4	IR62	0.242	3	0.248	12	15
4	Mudgo	2.894	4	0.43	26	30
4	Ptb33	0.127	6	0.522	34	40
4	Rathu Heenati	0	0	0.625	34	34
4	T65	1.947	6	0.085	6	12
4	TKM6	0	0	1.126	16	16
4	TN1	4.51	4	0.26	19	23
4	Triveni	0.448	6	0.8	26	32
4	Utri Rajapan	1.319	3	0.145	5	8
5	ASD7	1.654	11	0.192	20	31
5	Asominori	1.512	9	0.275	40	49
5	IR65482-4-136-2-2	0.325	2	0.21	8	10
5	IR65482-7-216-1-2-B	3.046	3	0.018	1	4
5	IR22	2.601	4	0.074	12	16
5	IR40	2.693	3	0.034	2	5
5	IR46	1.218	6	0.056	4	10
5	IR62	0.125	4	0.318	16	20
5	Mudgo	1.61	4	0.152	9	13
5	Ptb33	0.026	1	0.51	22	23
5	Rathu Heenati	0	0	0.309	20	20
5	T65	5.834	1	0.049	2	3
5	TKM6	0	0	0.795	35	35
5	TN1	5.135	2	0.019	1	3
5	Triveni	1.402	1	0.361	14	15
5	Utri Rajapan	1.879	4	0.21	6	10
6	ASD7	2.149	1	0.128	10	11
6	Asominori	2.498	6	0.221	14	20
6	IR65482-4-136-2-2	0.143	4	0.266	12	16
6	IR65482-7-216-1-2-B	1.52	3	0.137	10	13
6	IR22	4.733	3	0.043	4	7
6	IR40	4.191	2	0.055	12	14
6	IR46	3.773	5	0.053	3	8
6	IR62	0	0	0.364	22	22
6	Mudgo	5.236	3	0.259	17	20
6	Ptb33	0.174	2	0.316	23	25
6	Rathu Heenati	0.196	3	0.474	21	24
6	T65	1.975	4	0.263	17	21
6	TKM6	0.605	3	0.358	18	21
6	TN1	3.129	3	0.017	1	4
6	Triveni	0.252	2	0.529	21	23
6	Utri Rajapan	2.358	4	0.212	11	15

## Sheet: Oviposition20.2fm
Test	Rep	Code	Variety	No. of egg batch	Nymphs	Fertile unhatched eggs	Infertile unhatched eggs	Parasitized eggs	Total fecundity in 9 days	Time (min) spent counting	no midrib	Egg location other than leafsheath
Ovicidal	1	1	ASD7	8	182	2	10	0	194	32	1	midrib (1)
Ovicidal	1	2	Asominori	23	142	52	50	0	244	42	0
Ovicidal	1	3	IR22	35	199	0	7	0	206	34	4	midrib (4)
Ovicidal	1	4	IR40	9	365	1	0	0	366	30	0
Ovicidal	1	5	IR46	11	341	4	1	0	346	28	0
Ovicidal	1	6	IR62	1	13	0	0	0	13	15	0
Ovicidal	1	7	IR65482-4-136-2-2	12	249	1	2	0	252	25	1	midrib (1)
Ovicidal	1	8	IR65482-7-216-1-2-B	19	244	2	5	0	251	16	2	midrib (2)
Ovicidal	1	9	Mudgo	6	135	0	0	0	135	12	0
Ovicidal	1	10	PTB33	1	36	0	0	0	36	11	0
Ovicidal	1	11	Rathu Heenati	1	57	0	0	0	57	5	0
Ovicidal	1	12	Taichung 65	35	425	105	21	0	551	22	2	midrib (2)
Ovicidal	1	13	TKM6	15	273	11	0	0	284	18	0
Ovicidal	1	14	Triveni	12	431	0	2	0	433	10	0
Ovicidal	1	15	Utri Rajapan	7	194	0	1	0	195	9	0
Ovicidal	1	16	Taichung Native 1	24	512	0	0	0	512	45	0
Ovicidal	2	1	ASD7	8	91	0	58	0	149	18	3	midrib (3)
Ovicidal	2	2	Asominori	15	48	32	77	0	157	22	0
Ovicidal	2	3	IR22	23	551	0	0	0	551	12	0
Ovicidal	2	4	IR40	12	386	5	1	0	392	16	0
Ovicidal	2	5	IR46	3	259	0	0	0	259	13	0
Ovicidal	2	6	IR62	17	321	10	4	0	335	12	0
Ovicidal	2	7	IR65482-4-136-2-2	13	231	12	0	0	243	18	0
Ovicidal	2	8	IR65482-7-216-1-2-B	16	329	34	3	0	366	19	1	midrib (1)
Ovicidal	2	9	Mudgo	7	219	1	1	0	221	12	4	midrib (4)
Ovicidal	2	10	PTB33	1	61	0	0	0	61	13	0
Ovicidal	2	11	Rathu Heenati	1	103	0	1	0	104	9	0
Ovicidal	2	12	Taichung 65	11	212	7	17	0	236	16	0
Ovicidal	2	13	TKM6	14	171	0	7	0	178	11	0
Ovicidal	2	14	Triveni	10	366	0	0	0	366	13	0
Ovicidal	2	15	Utri Rajapan	1	192	0	0	0	192	8	0
Ovicidal	2	16	Taichung Native 1	10	362	0	1	0	363	22	1	midrib (1)
Ovicidal	3	1	ASD7	23	168	93	18	0	279	32	0
Ovicidal	3	2	Asominori	25	178	25	64	0	267	15	0
Ovicidal	3	3	IR22	3	286	3	3	0	292	13	0
Ovicidal	3	4	IR40	17	219	6	20	0	245	12	0
Ovicidal	3	5	IR46	5	246	0	0	0	246	9	0
Ovicidal	3	6	IR62	1	14	0	0	0	14	7	0
Ovicidal	3	7	IR65482-4-136-2-2	2	111	0	2	0	113	11	0
Ovicidal	3	8	IR65482-7-216-1-2-B	11	322	3	12	10	347	16	0
Ovicidal	3	9	Mudgo	4	272	0	0	0	272	10	0
Ovicidal	3	10	PTB33	3	39	0	2	5	46	9	0
Ovicidal	3	11	Rathu Heenati	6	19	0	0	0	19	10	0
Ovicidal	3	12	Taichung 65	46	159	53	303	0	515	12	0
Ovicidal	3	13	TKM6	17	179	10	2	0	191	12	0
Ovicidal	3	14	Triveni	10	214	7	1	3	225	13	0
Ovicidal	3	15	Utri Rajapan	8	91	0	0	0	91	15	0
Ovicidal	3	16	Taichung Native 1	19	278	36	14	26	354	21	0
Ovicidal	4	1	ASD7	24	154	36	20	31	241	48	2	midrib (2)
Ovicidal	4	2	Asominori	32	185	15	39	21	260	27	0
Ovicidal	4	3	IR22	33	440	19	34	2	495	24	0
Ovicidal	4	4	IR40	25	400	43	4	0	447	20	0
Ovicidal	4	5	IR46	24	253	21	3	0	277		0
Ovicidal	4	6	IR62	12	151	6	2	1	160	15	0
Ovicidal	4	7	IR65482-4-136-2-2	8	168	5	0	0	173	23	0
Ovicidal	4	8	IR65482-7-216-1-2-B	10	207	0	5	0	212	12	0
Ovicidal	4	9	Mudgo	32	392	18	93	0	503	19	0
Ovicidal	4	10	PTB33	18	215	20	35	0	270	15	0
Ovicidal	4	11	Rathu Heenati	1	22	0	0	0	22	8	0
Ovicidal	4	12	Taichung 65	37	56	70	171	5	302	32	0
Ovicidal	4	13	TKM6	22	307	22	3	0	332	12	0
Ovicidal	4	14	Triveni	4	295	0	0	0	295	13	0
Ovicidal	4	15	Utri Rajapan	20	311	39	3	1	354	23	0
Ovicidal	4	16	Taichung Native 1	31	312	36	90	5	443	31	0
Ovicidal	5	1	ASD7	16	296	35	9	3	343	36	0
Ovicidal	5	2	Asominori	4	4	0	25	0	29	12	0
Ovicidal	5	3	IR22	27	381	15	12	0	408	26	7	midrib (7)
Ovicidal	5	4	IR40	22	390	4	7	0	401	18	1	midrib (1)
Ovicidal	5	5	IR46	61	297	75	97	0	469	36	0
Ovicidal	5	6	IR62	1	29	0	0	0	29	9	0
Ovicidal	5	7	IR65482-4-136-2-2	7	119	44	0	0	163	11	0
Ovicidal	5	8	IR65482-7-216-1-2-B	17	207	28	17	8	260	15	4	midrib (4)
Ovicidal	5	9	Mudgo	20	162	67	10	4	243	16	0
Ovicidal	5	10	PTB33	1	15	0	0	0	15	12	0
Ovicidal	5	11	Rathu Heenati	1	25	0	0	0	25	9	0
Ovicidal	5	12	Taichung 65	25	231	5	52	1	289	13	6	midrib (6)
Ovicidal	5	13	TKM6	42	167	2	2	0	171	18	0
Ovicidal	5	14	Triveni	9	123	9	5	8	145	22	0
Ovicidal	5	15	Utri Rajapan	8	24	0	0	0	24	13	0
Ovicidal	5	16	Taichung Native 1	29	355	27	7	2	391	12	5	midrib (5)
Ovicidal	6	1	ASD7	13	94	7	3	0	104	25	3	midrib (3)
Ovicidal	6	2	Asominori	30	8	42	86	1	137	30	0
Ovicidal	6	3	IR22	12	222	2	29	0	253	20	0
Ovicidal	6	4	IR40	20	275	1	2	1	279	18	0
Ovicidal	6	5	IR46	5	305	0	1	0	306	22	0
Ovicidal	6	6	IR62	1	28	0	0	0	28	14	0
Ovicidal	6	7	IR65482-4-136-2-2	24	502	10	22	0	534	25	0
Ovicidal	6	8	IR65482-7-216-1-2-B	14	201	2	0	1	204	19	1	midrib (1)
Ovicidal	6	9	Mudgo	44	126	112	3	58	299	31	0
Ovicidal	6	10	PTB33	4	207	0	0	0	207	6	0
Ovicidal	6	11	Rathu Heenati	13	193	45	4	1	243	15	0
Ovicidal	6	12	Taichung 65	17	119	30	50	1	200	14	0
Ovicidal	6	13	TKM6	22	219.4	9	2.8	0	231.2	17	0
Ovicidal	6	14	Triveni	2	126	3	0	0	129	20	0
Ovicidal	6	15	Utri Rajapan	9	143	39	0	6	188	14	0
Ovicidal	6	16	Taichung Native 1	18	335	13	3	11	362	16	0

## Sheet: DTW30.25n
Test	Rep	Variety	DTW (DAI)		Damage rate (at harvest or 60dai)	Plant biomass, g		Filled grain yield, g		Unfilled grain yield, g		Time weighing plant, min	Planthopper population when infested plant about to die								Time ( min) for BPH
Test	Rep	Variety	DTW (DAI)		Damage rate (at harvest or 60dai)	Pltwt_Infested	Plantwt_Control	Fgyld_Infested	Fgyld_Control	UFgyld_Infested	UFgyld_Control	Yldweighing_time	N1	N2	N3	N4	N5	Male	Female	BPH_Pooledwt	Time Sorting	Time Weighing
DTW 30.25.60	1	ASD7	51	0	9	5.928	6.8165		4.8594		0.6773	33	72	126	135	113	119	17	13	67.227	285
DTW 30.25.60	1	Asominori	38	0	9	3.9407	9.6133	0.4459	5.8145	0.96	0.4459		15	10	20	44	32	7	6	2.492	90
DTW 30.25.60	1	IR22	48	0	9	4.1027	9.6766		6.15732		0.3085		26	79	97	70	71	22	17	43.977	180
DTW 30.25.60	1	IR40	38	0	9	5.0859	9.7761		6.1188		0.1966		27	77	94	70	35	15	2	41.485	225
DTW 30.25.60	1	IR46	60	1	5	7.0034	13.1786		9.9294		0.5522			6	67	68	67	125	128	132.437	420
DTW 30.25.60	1	IR62	60	1	3	7.0836	8.4894	6.1074	10.6775	0.5005	0.8879
DTW 30.25.60	1	IR65482-4-136-2-2	60	1	5	8.5034	9.7128	3.334	6.835	1.0217	0.1192		747	734	467	13	26	58	60	103.441	360
DTW 30.25.60	1	IR65482-7-216-1-2-B	60	1	7	5.7472	11.0507		7.5388		0.057				70	208	131	46	16	71.649	180
DTW 30.25.60	1	Mudgo	46	0	9	10.2124	13.761	0	3.4921	0.905	0.7062		5	15	67	126	162	227	101	179.607	180
DTW 30.25.60	1	PTB33	60	1	3	24.3482	25.5272		0		0				1	11	14	9		13.707	10
DTW 30.25.60	1	Rathu Heenati	60	1	3	20.7836	18.6946		0		0
DTW 30.25.60	1	Taichung 65	53	0	9	4.6304	10.8203		4.9951		0.1438			10	10	13	17	13	5	10.522	30
DTW 30.25.60	1	TKM6	51	0	9	4.8435	10.8882		5.9313		0.1749		46	79	130	81	85	23	44	65.831	210
DTW 30.25.60	1	Triveni	60	1	7	7.3528	7.226	8.1542	5.9091	0.4771	0.4101			7	60	177	108	70	22	82.607	120
DTW 30.25.60	1	Utri Rajapan	60	1	7	6.8254	23.4271		0.5297		1.1079		1	6	8	31	49	37	46	38.726	30
DTW 30.25.60	1	Taichung Native 1	33	0	9	4.3495	8.8502		7.2906		0.2943		502	506	628	437	231	8	2	91.256	600
DTW 30.25.60	2	ASD7	53	0	9	4.5073	16.3288	0.1338	2.4732	1.0944	1.1107	32	48	81	91	40	37	13	24	51.245	180
DTW 30.25.60	2	Asominori	37	0	9	4.1075	8.2597	0	8.1958	0.853	0.0499		354	267	159	93	43	2	1	43.116
DTW 30.25.60	2	IR22	52	0	9	4.8166	10.8599		7.2109		0.1916		16	28	87	88	75	13	15	54.334	120
DTW 30.25.60	2	IR40	34	0	9	2.5433	11.8755		6.5418		0.4279		233	240	185	83	72		1	27.243	150
DTW 30.25.60	2	IR46	60	1	5	6.6095	14.3326		6.4545		1.0222		84	41	9	5	22	35	64	47.043	35
DTW 30.25.60	2	IR62	60	1	3	8.5284	9.7186	7.4789	6.9703	0.2559	0.4484		4							0.351	1
DTW 30.25.60	2	IR65482-4-136-2-2	60	1	5	9.64	9.1115	6.5728	4.7738	0.1192	0.4425		274	117	24	2	2	16	49	51.947	360
DTW 30.25.60	2	IR65482-7-216-1-2-B	56	0	9	4.5959	8.2225		5.4907	.	0.0735		3	12	64	67	52	13	15	44.388	240
DTW 30.25.60	2	Mudgo	51	0	9	7.1406	14.4451		4.2029		0.7628		45	112	163	103	78	34	38	70.88	360
DTW 30.25.60	2	PTB33	60	1	3	28.4395	24.7978		0		0							1	4	2.724	2
DTW 30.25.60	2	Rathu Heenati	60	1	3	18.7691	19.2743	2.6757	3.2385	1.1613	1.1211		1		2		7	34	30	43.466	5
DTW 30.25.60	2	Taichung 65	52	0	9	4.5557	9.0734		5.0827		0.0049		2	9	23	49	36	3	3	18.145	90
DTW 30.25.60	2	TKM6	42	0	9	4.9771	9.996		6.2628		0.2661		147	207	173	83	85	4	5	48.358
DTW 30.25.60	2	Triveni	60	1	7	6.1387	6.4438		10.4324		0.4743		1	10	27	26	26	45	68	80.185	60
DTW 30.25.60	2	Utri Rajapan	60	1	7	7.3169	19.1381		1.0024		0.9849		15	30	102	120	108	46	51	139.053
DTW 30.25.60	2	Taichung Native 1	32	0	9	3.9815	7.8214		7.4947		0.3734		623	589	574	261	241	48	31	123.431
DTW 30.25.60	3	ASD7	50	0	9	6.1365	15.4463		4.3503		0.6108	34	86	139	134	77	50	19	14	74.602	230
DTW 30.25.60	3	Asominori	34	0	9	3.6488	5.2289	0.2831	4.4412	0.513	0.0041		187	191	177	107	126		1	30.341	240
DTW 30.25.60	3	IR22	52	0	9	4.8355	11.4951		4.9808		0.4282		4	13	30	27	25	15	8	18.843	20
DTW 30.25.60	3	IR40	34	0	9	3.6675	11.3289		6.971		0.191		173	107	58	18	17	1		12.236
DTW 30.25.60	3	IR46	60	1	5	6.1973	13.6851		6.6383		0.8255		206	158	193	270	172	105	98	182.247
DTW 30.25.60	3	IR62	60	1	3	8.1415	8.4337	6.2949	5.5813	0.3367	0.4464
DTW 30.25.60	3	IR65482-4-136-2-2	60	1	5	7.7345	8.8487	5.9173	7.0917	0.0458	0.1887
DTW 30.25.60	3	IR65482-7-216-1-2-B	60	1	7	6.2803	14.2794		6.3321		0.4422		15	33	47	60	53	24	36	50.917
DTW 30.25.60	3	Mudgo	43	0	9	8.6478	11.2187	0	4.2778	0.8442	0.6764		111	210	343	212	244	111	77	141.585
DTW 30.25.60	3	PTB33	60	1	3	23.1772	24.4422		0		0		1							0.397	1
DTW 30.25.60	3	Rathu Heenati	60	1	3	17.7708	19.977		3.1666		1.1522
DTW 30.25.60	3	Taichung 65	44	0	9	3.2845	10.1061		7.0978		0.0573		78	68	46	27	20			22.731	95
DTW 30.25.60	3	TKM6	51	0	9	5.3225	9.1815		6.2055		0.2625		27	50	55	43	46	27	48	60.227	50
DTW 30.25.60	3	Triveni	60	1	7	6.3946	7.3533		6.9476		0.3661		5	3	3	8	10	21	33	17.207	35
DTW 30.25.60	3	Utri Rajapan	41	0	9	6.8302	24.0979		1.2348		1.3542		49	119	273	230	397	59	14	116.804
DTW 30.25.60	3	Taichung Native 1	51	0	9	5.3285	6.7667		6.9506		0.2577		10	13	53	58	45	27	32	43.597	105
DTW 30.25.60	4	ASD7	53	0	9	5.623	18.8493		5.3813		0.6533	33	3	6	17	7	16	12	36	13.056
DTW 30.25.60	4	Asominori	38	0	9	3.3794	4.5586	0.6344	4.6823	0.5735	0.1033		464	151	62	57	38	1		27.907	210
DTW 30.25.60	4	IR22	52	0	9	4.9545	13.8378		8.3818		0.2279		31	49	49	50	45	23	13	37.266	70
DTW 30.25.60	4	IR40	34	0	9	3.4074	13.3524		9.3948		0.1965		522	540	471	299	156	3	1	55.367	210
DTW 30.25.60	4	IR46	60	1	5	9.0199	13.0369	0	8.6222	0.152	0.5931					1	3	19	19	14.724	30
DTW 30.25.60	4	IR62	60	1	3	7.6559	10.5533	6.1432	9.3569	0.2795	0.5291
DTW 30.25.60	4	IR65482-4-136-2-2	60	1	5	10.8193	9.8827	9.306	7.2745	0.0534	0.1217
DTW 30.25.60	4	IR65482-7-216-1-2-B	60	1	7	5.1726	9.612		5.325		0.0702		4	13	31	36	68	30	33	37.886
DTW 30.25.60	4	Mudgo	50	0	9	5.7057	15.3893		1.8824		1.8658		5	56	128	88	96	9	22	54.987	115
DTW 30.25.60	4	PTB33	60	1	3	26.6022	22.8098		5.9138		0.0954								1	0.673	1
DTW 30.25.60	4	Rathu Heenati	60	1	3	24.6037	19.0814	0.742	0	1.9501	0								1	0.842	1
DTW 30.25.60	4	Taichung 65	55	0	9	5.0476	11.6149		5.9138		0.0954		1	1	16	13	27	4	1	8.857
DTW 30.25.60	4	TKM6	54	0	9	4.4612	9.1928		3.9952		0.103				17	42	36	29	30	23.533	60
DTW 30.25.60	4	Triveni	60	1	7	7.1658	8.1362		7.7804		0.1324		4	10	24	34	29	35	68	35.547	375
DTW 30.25.60	4	Utri Rajapan	57	0	9	9.7642	22.1026		0.2454		1.1231		8	12	75	121	97	52	40	109.177	140
DTW 30.25.60	4	Taichung Native 1	33	0	9	4.975	7.9534		7.2144		0.2423		830	867	768	350	321		3	145.022	360
DTW 30.25.60	5	ASD7	50	0	9	5.6968	17.759		2.2941		0.9645	33	149	5	2			10	13	23.185	105
DTW 30.25.60	5	Asominori	34	0	9	3.4905	5.4619	0.1308	5.1576	0.8889	0.0506		162	104	63	55	23	1		15.107	480
DTW 30.25.60	5	IR22	46	0	9	3.2982	8.8145		5.7499		0.303		20	65	98	78	94	17	18	39.707
DTW 30.25.60	5	IR40	36	0	9	4.6925	10.4066		6.0552		0.2538		323	216	110	43	36			39.977	120
DTW 30.25.60	5	IR46	60	1	7	6.4907	10.6556		6.7553		0.5713		130	21	8	10	21	73	121	91.077	130
DTW 30.25.60	5	IR62	60	1	3	8.5388	8.7387	7.4655	7.4677	0.1477	0.2198
DTW 30.25.60	5	IR65482-4-136-2-2	60	1	5	11.3571	9.6388	8.2415	5.7242	0.078	0.2409		140	3	4				3	8.138	25
DTW 30.25.60	5	IR65482-7-216-1-2-B	60	1	7	6.1619	9.7304		6.5247		0.0299		3	13	45	77	92	67	49	89.681	60
DTW 30.25.60	5	Mudgo	46	0	9	10.0723	11.3336		6.3585		0.2697		78	101	120	83	82	20	18	57.594
DTW 30.25.60	5	PTB33	60	1	3	25.681	26.3876		0		0
DTW 30.25.60	5	Rathu Heenati	60	1	3	19.2788	21.3483	0.7276	0	1.4397	0
DTW 30.25.60	5	Taichung 65	57	0	9	4.4623	8.3111		6.727		0.0002		3	8	7	9	4	3	4	12.289	15
DTW 30.25.60	5	TKM6	56	0	9	6.6433	11.5135		6.9297		0.1867		14	25	44	24	26	44	58	61.975	30
DTW 30.25.60	5	Triveni	60	1	7	7.8248	7.3524	3.602	7.4821	0.7391	0.0467		316	132	35	6	2	5	22	33.444	145
DTW 30.25.60	5	Utri Rajapan	52	0	9	7.4123	20.4769		3.958		0.5433		17	15	90	71	76	12	21	56.907
DTW 30.25.60	5	Taichung Native 1	32	0	9	4.589	8.4011		6.8385		0.3383		688	638	497	231	126	1		84.454	210
DTW 30.25.60	6	ASD7	41	0	9	5.7608	32.9875		4.2272		2.6042	32	22	26	56	40	30	2	3	18.209	25
DTW 30.25.60	6	Asominori	34	0	9	5.2525	10.8514	0.2532	6.8353	0.6827	0.3191		14	29	35	40	16			8.876	45
DTW 30.25.60	6	IR22	37	0	9	4.3476	28.8353		6.3813		1.8866		29	35	52	44	20	2		15.897	45
DTW 30.25.60	6	IR40	34	0	9	7.0325	15.2126		7.8374		0.544		50	74	130	85	42	37	32	70.369
DTW 30.25.60	6	IR46	46	0	9	6.8646	23.2657		1.9418		1.5517		81	111	180	191	158	22	10	65.686	360
DTW 30.25.60	6	IR62	60	1	5	17.1	16.94	4.1602	5.3322	1.7563	1.2438		43	41	64	67	69	22	30	46.167
DTW 30.25.60	6	IR65482-4-136-2-2	60	1	7	12.5524	17.3194	5.8581	9.8356	1.8527	1.3735		72	100	133	141	166	67	43	94.71	150
DTW 30.25.60	6	IR65482-7-216-1-2-B	45	0	9	6.5987	14.8815		9.6764		0.3363		226	294	433	231	65	13	1	107.875
DTW 30.25.60	6	Mudgo	41	0	9	4.3462	41.2783		6.5458		2.287		239	371	531	353	205	38	4	140.648
DTW 30.25.60	6	PTB33	60	1	3	33.4875	39.7819		0		0		2	1	22	19	13	21	29	40.977
DTW 30.25.60	6	Rathu Heenati	60	1	3	25.4713	44.4375		0		0		2	2	6	14	17	57	58	68.654
DTW 30.25.60	6	Taichung 65	37	0	9	4.7676	12.9059		3.2489		0.1401		177	214	166	42	8		1	22.877	45
DTW 30.25.60	6	TKM6	43	0	9	8.1048	26.5695		5.8233		3.1363		77	81	107	98	122	120	79	157.516
DTW 30.25.60	6	Triveni	60	1	7	10.816	6.086		6.0134	0.5356	0.6889		263	171	67	39	14	32	63	50.081	480
DTW 30.25.60	6	Utri Rajapan	33	0	9	4.5138	37.7771		6.3166		1.3175		1271	782	342	132	33		2	88.887	720
DTW 30.25.60	6	Taichung Native 1	32	0	9	3.7621	26.0828		13.3373		6.4503		919	675	434	157	48	4	6	82.016	900
DTW 30.25.60	7	ASD7	39	0	9	9.0064	36.6415		1.8063		1.897	37	250	397	408	225	163	20	2	142.566	840
DTW 30.25.60	7	Asominori	36	0	9	4.5646	11.3988	0.8085	4.3614	0.9342	0.4427		156	153	97	86	47	15	3	43.703	240
DTW 30.25.60	7	IR22	43	0	9	5.8259	21.794		3.6245		0.8885		197	170	97	46	34	6	9	40.376	180
DTW 30.25.60	7	IR40	60	1	9	13.0707	27.0931		8.8289		1.9488		57	98	267	300	203	46	11	141.102	600
DTW 30.25.60	7	IR46	54	0	9	7.9476	23.7183		2.5823		2.2688			7	31	97	167	147	131	141.947	120
DTW 30.25.60	7	IR62	60	1	5	17.2393	20.0912	6.659	5.705	1.7996	2.0655
DTW 30.25.60	7	IR65482-4-136-2-2	60	1	7	10.311	18.2355	2.1994	6.9165	1.0803	1.8351		342	268	353	336	154	27	8	151.505	390
DTW 30.25.60	7	IR65482-7-216-1-2-B	45	0	9	5.8613	16.9705		8.5696		0.6621		418	458	490	365	344	207	78	290.707	960
DTW 30.25.60	7	Mudgo	48	0	9	10.7895	33.9085		1.2487		2.7724		24	46	50	50	122	163	134	213.573	240
DTW 30.25.60	7	PTB33	60	1	5	25.256	43.9007		0		0
DTW 30.25.60	7	Rathu Heenati	60	1	3	27.7481	29.7762		0		0					2	3	11	12	15.907	3
DTW 30.25.60	7	Taichung 65	38	0	9	3.8105	21.0719		2.7525		0.3697		321	224	133	75	29	1	1	49.287	420
DTW 30.25.60	7	TKM6	38	0	9	5.9324	32.5585		2.7352		2.9403		61	44	35	14	14	2		9.051	30
DTW 30.25.60	7	Triveni	54	0	9	3.3218	12.314		9.0699		0.6059			6	21	20	34	34	40	36.541	30
DTW 30.25.60	7	Utri Rajapan	39	0	9	7.7899	37.2702		1.4815		3.8545		40	133	128	138	74	15	7	40.464	300
DTW 30.25.60	7	Taichung Native 1	36	0	9	7.1274	14.3889		6.6865		1.0214		201	351	446	260	200	38	7	190.077	780
DTW 30.25.60	8	ASD7	41	0	9	9.4897	37.8069		2.4651		2.6349	37	565	426	331	154	109	21	5	95.487	540
DTW 30.25.60	8	Asominori	37	0	9	6.023	9.7226	0.1209	5.8972	1.4517	0.9075		91	80	78	80	45	12	3	32.116	45
DTW 30.25.60	8	IR22	48	0	9	5.5158	31.6936		9.3233		2.4189		11	37	50	25	18	1	2	19.043	25
DTW 30.25.60	8	IR40	38	0	9	3.612	25.736		10.9915		2.8455		18	33	23	24	27	6	1	16.684	30
DTW 30.25.60	8	IR46	49	0	9	6.7914	22.7871		2.5417		2.235		31	38	30	13	5	6	2	13.542	12
DTW 30.25.60	8	IR62	60	1	3	17.8019	20.7567	4.9354	9.6852	1.6082	1.568		78	83	70	61	106	173	180	228.228	420
DTW 30.25.60	8	IR65482-4-136-2-2	60	1	5	20.6201	11.2009	10.796	5.7437	1.6356	0.7001		99	26	5			1		5.873	22
DTW 30.25.60	8	IR65482-7-216-1-2-B	39	0	9	4.6349	19.9017		14.7355		0.7007		400	348	218	100	28	1		59.637	360
DTW 30.25.60	8	Mudgo	41	0	9	7.3646	34.5944		5.715		3.0663		501	351	191	60	15	1	3	57.549	330
DTW 30.25.60	8	PTB33	60	1	5	35.4858	42.1521		0		0		22	5	42	22	18	8		30.007	15
DTW 30.25.60	8	Rathu Heenati	60	1	3	31.7489	35.5774		0		0		22	32	43	81	80	56	87	94.64	240
DTW 30.25.60	8	Taichung 65	39	0	9	3.1619	21.1792		2.9204		0.9094		33	31	45	24	12	1		16.327	15
DTW 30.25.60	8	TKM6	35	0	9	5.0798	33.8206		1.4723		2.737		25	28	55	67	32	11	2	38.55	30
DTW 30.25.60	8	Triveni	49	0	9	7.7688	14.0412		9.9268		1.7773			8	37	55	92	63	23	44.443	180
DTW 30.25.60	8	Utri Rajapan	41	0	9	7.2976	41.9252		6.3735		0.6169		518	463	344	114	58	30	5	104.286	420
DTW 30.25.60	8	Taichung Native 1	32	0	9	4.7843	16.0227		7.2814		1.5872		1018	561	444	205	137	2	2	88.733	840
DTW 30.25.60	9	ASD7	43	0	9	10.5073	44.0064		9.1125		2.8043	36	270	276	283	210	254	164	64	223.573	450
DTW 30.25.60	9	Asominori	35	0	9	3.7495	16.1501	0.762	11.8673	0.4013	0.9399		22	21	38	32	27	1	1	19.977	120
DTW 30.25.60	9	IR22	42	0	9	6.5698	26.1548		11.3979		0.8157		335	435	388	170	81	23	10	97.637	390
DTW 30.25.60	9	IR40	38	0	9	6.2179	22.3501		13.8872		0.6492		257	249	208	85	48	7		63.306	180
DTW 30.25.60	9	IR46	49	0	9	7.4801	23.5599		0		0		3	14	50	71	87	31	20	42.722	240
DTW 30.25.60	9	IR62	60	1	3	21.8822	22.5119	8.8855	10.67	1.1135	1.3501
DTW 30.25.60	9	IR65482-4-136-2-2	60	1	7	10.1094	17.3415	0.2454	9.5892	0.5118	1.08		938	555	264	96	15	18	22	90.974	275
DTW 30.25.60	9	IR65482-7-216-1-2-B	50	0	9	5.7339	17.6373		14.3382		0.464		51	154	255	188	90	27	8	92.382	155
DTW 30.25.60	9	Mudgo	45	0	9	10.7951	35.6593		2.4625		1.9555		47	57	115	117	65	21	7	68.241	30
DTW 30.25.60	9	PTB33	60	1	3	31.7316	42.1973		0		0
DTW 30.25.60	9	Rathu Heenati	60	1	3	26.8361	34.2307		0		0		41	102	261	184	143	42	29	154.485	300
DTW 30.25.60	9	Taichung 65	40	0	9	7.6607	29.3866		3.2731		1.1665		230	266	258	153	125	6	1	83.485	270
DTW 30.25.60	9	TKM6	39	0	9	7.1979	27.0975		0		0		424	373	347	138	100	22	2	97.148	720
DTW 30.25.60	9	Triveni	50	0	9	8.4171	11.4803		9.77	0.7884	0.3542		16	25	43	53	116	279	300	322.388	150
DTW 30.25.60	9	Utri Rajapan	42	0	9	6.7084	31.1079		8.9097		0.7622		113	164	272	169	193	92	18	121.011	240
DTW 30.25.60	9	Taichung Native 1	32	0	9	3.8998	13.1608		6.5799		0.3808		492	443	347	102	20	2	4	74.918	180
DTW 30.25.60	10	ASD7	38	0	9	6.5213	35.2233		4.9672		2.8641	38	1197	740	335	136	86	8	3	123.155	600
DTW 30.25.60	10	Asominori	35	0	9	4.8685	17.373	1.3226	8.4054	0.4176	0.5761		60	61	57	27	21	1		19.854	45
DTW 30.25.60	10	IR22	36	0	9	3.7031	25.8548		7.902		1.1304		627	317	172	57	28	2		56.905	240
DTW 30.25.60	10	IR40	35	0	9	5.603	21.0583		11.025		0.8253		1947	937	521	251	97		1	174.867	420
DTW 30.25.60	10	IR46	46	0	9	6.8517	21.5407		4.9105		3.0408		119	163	240	208	205	63	22	103.734	165
DTW 30.25.60	10	IR62	60	1	3	21.0337	22.4941	10.4585	8.473	1.2678	1.8399					1			1	1.442	30
DTW 30.25.60	10	IR65482-4-136-2-2	60	1	7	9.302	18.5834		12.8672	0.3826	0.8133		858	353	97	22	20	2	13	72.967	210
DTW 30.25.60	10	IR65482-7-216-1-2-B	49	0	9	6.1026	16.2901		8.5024		0.3018		231	368	404	212	180	49	10	115.056	435
DTW 30.25.60	10	Mudgo	42	0	9	6.8167	37.0055		0.9926		0.6261		18	23	50	40	10	68	65	83.733	45
DTW 30.25.60	10	PTB33	60	1	3	35.9312	42.4152		0		0
DTW 30.25.60	10	Rathu Heenati	60	1	3	38.1562	34.5402		0		0		7						6	5.952	5
DTW 30.25.60	10	Taichung 65	38	0	9	3.9557	22.8829		3.6326		0.5654		248	222	180	666	24	2		63.662	540
DTW 30.25.60	10	TKM6	43	0	9	7.7978	26.8617		3.4428	0.8325	1.8514		273	258	224	170	81	34	7	76.572	240
DTW 30.25.60	10	Triveni	50	0	9	8.3412	9.8769		6.4706		0.1927		4	4	12	14	18	205	156	177.887	120
DTW 30.25.60	10	Utri Rajapan	49	0	9	9.6271	34.9219		7.2374		1.1762		8	16	71	80	75	200	192	181.013	90
DTW 30.25.60	10	Taichung Native 1	34	0	9	4.1076	12.568		9.0296		0.9642		235	286	250	105	66	6	2	81.084	135
